# Supplementary material for: Large Scale RNAi Reveals the Requirement of Nuclear Envelope Breakdown for Nuclear Import of Human Papillomaviruses
Source: PLoS Pathog. 2014 May 29;10(5):e1004162. doi: 10.1371/journal.ppat.1004162 (PMC4038628; doi:10.1371/journal.ppat.1004162)
Supplement: Table S2 — DAVID functional annotation clustering of validated host cell genes involved in HPV16 infection. This table contains the functional annotation clustering results from DAVID Bioinformatics Resources 6.7 for the combined 159 host factors required for HPV16 infection. In addition the information is separated according to the effect on HPV16 infection upon RNAi of the respective gene, i.e. enhanced (31) or reduced (128) infection (Tabs 1–3). Three of the 162 confirmed factors were gene loci, and could not be included for analysis. Annotation clusters are further manually annotated corresponding to Figure 1 and Figure SS1. (XLSX) [file ppat.1004162.s011.xlsx]

## Sheet: enhanced+reduced
Annotation Cluster 1	Enrichment Score: 7.043304312246458	cell cycle / mitosis
Category	Term	Count	%	PValue	Genes	List Total	Pop Hits	Pop Total	Fold Enrichment	Bonferroni	Benjamini	FDR
GOTERM_BP_FAT	GO:0000280~nuclear division	16	10.1911	1.94958e-08	ANAPC1, KIF23, KIF25, KIF11, ANAPC5, NUF2, KIF18A, CETN1, ESPL1, AURKB, CEP55, HGF, SMC2, DCTN1, INCENP, CCNA2	150	220	13528	6.55903	3.25964e-05	3.25964e-05	3.28182e-05
GOTERM_BP_FAT	GO:0007067~mitosis	16	10.1911	1.94958e-08	ANAPC1, KIF23, KIF25, KIF11, ANAPC5, NUF2, KIF18A, CETN1, ESPL1, AURKB, CEP55, HGF, SMC2, DCTN1, INCENP, CCNA2	150	220	13528	6.55903	3.25964e-05	3.25964e-05	3.28182e-05
GOTERM_BP_FAT	GO:0000087~M phase of mitotic cell cycle	16	10.1911	2.4824e-08	ANAPC1, KIF23, KIF25, KIF11, ANAPC5, NUF2, KIF18A, CETN1, ESPL1, AURKB, CEP55, HGF, SMC2, DCTN1, INCENP, CCNA2	150	224	13528	6.4419	4.15048e-05	2.07526e-05	4.17874e-05
GOTERM_BP_FAT	GO:0048285~organelle fission	16	10.1911	3.33369e-08	ANAPC1, KIF23, KIF25, KIF11, ANAPC5, NUF2, KIF18A, CETN1, ESPL1, AURKB, CEP55, HGF, SMC2, DCTN1, INCENP, CCNA2	150	229	13528	6.30125	5.57378e-05	1.85796e-05	5.61177e-05
GOTERM_BP_FAT	GO:0000278~mitotic cell cycle	19	12.1019	1.29788e-07	ANAPC1, KIF23, KIF25, KIF11, ANAPC5, NUF2, KIF18A, ESPL1, CETN1, AURKB, CEP55, HGF, ITGB1, SMC2, DCTN1, CUL3, INCENP, PSMA3, CCNA2	150	370	13528	4.63121	0.000216983	5.42501e-05	0.000218479
GOTERM_BP_FAT	GO:0022402~cell cycle process	23	14.6497	2.37697e-07	ANAPC1, KIF23, KIF25, KIF11, ANAPC5, KIF18A, NUF2, ESPL1, CETN1, AURKB, CEP55, HGF, RACGAP1, ITGB1, SMC2, DCTN1, TGFB1, CUL3, INCENP, PSMA3, PKD2, TUBG1, CCNA2	150	565	13528	3.67132	0.00039735	6.62359e-05	0.000400125
GOTERM_BP_FAT	GO:0022403~cell cycle phase	19	12.1019	6.79734e-07	ANAPC1, KIF23, KIF25, KIF11, ANAPC5, NUF2, KIF18A, ESPL1, CETN1, AURKB, CEP55, HGF, ITGB1, SMC2, DCTN1, CUL3, INCENP, TUBG1, CCNA2	150	414	13528	4.139	0.00113587	0.000142054	0.00114422
GOTERM_BP_FAT	GO:0000279~M phase	17	10.828	6.82795e-07	ANAPC1, KIF23, KIF25, KIF11, ANAPC5, NUF2, KIF18A, CETN1, ESPL1, AURKB, CEP55, HGF, SMC2, DCTN1, INCENP, TUBG1, CCNA2	150	329	13528	4.6601	0.00114098	0.00012684	0.00114938
Annotation Cluster 2	Enrichment Score: 5.674327944447454	Purine nucleotide binding
Category	Term	Count	%	PValue	Genes	List Total	Pop Hits	Pop Total	Fold Enrichment	Bonferroni	Benjamini	FDR
SP_PIR_KEYWORDS	nucleotide-binding	38	24.2038	1.60938e-08	KIF23, ADCY1, KIF25, HRAS, DYNC1LI2, OAS2, AURKB, PSKH2, PRKAR2A, ATP2B4, TOR1A, LMTK2, RHOB, PIK3CA, ABCD4, PRKAA2, TUBG1, RAB6C, CSNK1A1, RAB2A, ABCE1, HSP90AA1, KIF11, PIK3CB, ACACA, KIF18A, ATP1A3, SMC2, TP53RK, ABCG8, ACVR2A, RAB31, GNAQ, LCK, TUBA4B, GNAS, ABCC2, KIF20A	157	1686	19235	2.76133	4.635e-06	4.635e-06	2.13723e-05
GOTERM_MF_FAT	GO:0017076~purine nucleotide binding	42	26.7516	2.75801e-06	KIF23, DYNC1LI2, ADCY1, KIF25, HRAS, CETN1, OAS2, AURKB, PSKH2, PRKAR2A, ATP2B4, TOR1A, LMTK2, RHOB, PIK3CA, ABCD4, PRKAA2, TUBG1, RAB6C, CSNK1A1, RAB2A, ABCE1, IKBKAP, HSP90AA1, KIF11, ACADM, PIK3CB, ATP1A3, KIF18A, ACACA, SMC2, TP53RK, ABCG8, ACVR2A, RAB31, GNAQ, AOX1, LCK, TUBA4B, GNAS, ABCC2, KIF20A	136	1918	12983	2.09044	0.00107505	0.00107505	0.00383264
GOTERM_MF_FAT	GO:0032555~purine ribonucleotide binding	40	25.4777	6.23058e-06	KIF23, DYNC1LI2, ADCY1, KIF25, HRAS, CETN1, OAS2, AURKB, PSKH2, PRKAR2A, ATP2B4, TOR1A, LMTK2, RHOB, PIK3CA, ABCD4, PRKAA2, TUBG1, RAB6C, CSNK1A1, RAB2A, ABCE1, IKBKAP, HSP90AA1, KIF11, PIK3CB, KIF18A, ATP1A3, ACACA, SMC2, TP53RK, ABCG8, ACVR2A, RAB31, GNAQ, LCK, TUBA4B, GNAS, ABCC2, KIF20A	136	1836	12983	2.07981	0.00242698	0.00121423	0.00865807
GOTERM_MF_FAT	GO:0032553~ribonucleotide binding	40	25.4777	6.23058e-06	KIF23, DYNC1LI2, ADCY1, KIF25, HRAS, CETN1, OAS2, AURKB, PSKH2, PRKAR2A, ATP2B4, TOR1A, LMTK2, RHOB, PIK3CA, ABCD4, PRKAA2, TUBG1, RAB6C, CSNK1A1, RAB2A, ABCE1, IKBKAP, HSP90AA1, KIF11, PIK3CB, KIF18A, ATP1A3, ACACA, SMC2, TP53RK, ABCG8, ACVR2A, RAB31, GNAQ, LCK, TUBA4B, GNAS, ABCC2, KIF20A	136	1836	12983	2.07981	0.00242698	0.00121423	0.00865807
GOTERM_MF_FAT	GO:0000166~nucleotide binding	44	28.0255	2.46632e-05	KIF23, DYNC1LI2, ADCY1, KIF25, HRAS, CETN1, OAS2, AURKB, PSKH2, TYMS, PRKAR2A, ATP2B4, TOR1A, LMTK2, RHOB, PIK3CA, ABCD4, SKIL, TUBG1, PRKAA2, RAB6C, CSNK1A1, RAB2A, ABCE1, IKBKAP, HSP90AA1, KIF11, ACADM, PIK3CB, ATP1A3, KIF18A, ACACA, SMC2, TP53RK, ABCG8, ACVR2A, RAB31, GNAQ, AOX1, LCK, TUBA4B, GNAS, ABCC2, KIF20A	136	2245	12983	1.87099	0.00957266	0.00320112	0.0342682
Annotation Cluster 3	Enrichment Score: 4.001799774490592	ATP binding
Category	Term	Count	%	PValue	Genes	List Total	Pop Hits	Pop Total	Fold Enrichment	Bonferroni	Benjamini	FDR
SP_PIR_KEYWORDS	atp-binding	28	17.8344	8.07762e-06	KIF23, ADCY1, KIF25, DYNC1LI2, OAS2, AURKB, PSKH2, ATP2B4, TOR1A, LMTK2, PIK3CA, ABCD4, PRKAA2, CSNK1A1, ABCE1, HSP90AA1, KIF11, PIK3CB, ACACA, KIF18A, ATP1A3, SMC2, ABCG8, TP53RK, ACVR2A, LCK, ABCC2, KIF20A	157	1326	19235	2.58706	0.00232366	0.000332282	0.0107264
GOTERM_MF_FAT	GO:0001883~purine nucleoside binding	34	21.6561	7.42626e-05	KIF23, ADCY1, KIF25, DYNC1LI2, CETN1, OAS2, AURKB, PSKH2, PRKAR2A, ATP2B4, TOR1A, LMTK2, RHOB, PIK3CA, ABCD4, PRKAA2, CSNK1A1, IKBKAP, ABCE1, HSP90AA1, KIF11, ACADM, PIK3CB, ATP1A3, KIF18A, ACACA, SMC2, TP53RK, ABCG8, ACVR2A, AOX1, LCK, ABCC2, KIF20A	136	1601	12983	2.02733	0.0285481	0.00721472	0.103151
GOTERM_MF_FAT	GO:0001882~nucleoside binding	34	21.6561	8.49505e-05	KIF23, ADCY1, KIF25, DYNC1LI2, CETN1, OAS2, AURKB, PSKH2, PRKAR2A, ATP2B4, TOR1A, LMTK2, RHOB, PIK3CA, ABCD4, PRKAA2, CSNK1A1, IKBKAP, ABCE1, HSP90AA1, KIF11, ACADM, PIK3CB, ATP1A3, KIF18A, ACACA, SMC2, TP53RK, ABCG8, ACVR2A, AOX1, LCK, ABCC2, KIF20A	136	1612	12983	2.01349	0.0325892	0.00660451	0.117988
GOTERM_MF_FAT	GO:0030554~adenyl nucleotide binding	33	21.0191	0.000132526	KIF23, ADCY1, KIF25, DYNC1LI2, CETN1, OAS2, AURKB, PSKH2, PRKAR2A, ATP2B4, TOR1A, LMTK2, PIK3CA, ABCD4, PRKAA2, CSNK1A1, IKBKAP, ABCE1, HSP90AA1, KIF11, ACADM, PIK3CB, ATP1A3, KIF18A, ACACA, SMC2, TP53RK, ABCG8, ACVR2A, AOX1, LCK, ABCC2, KIF20A	136	1577	12983	1.99765	0.0503756	0.00857779	0.18401
GOTERM_MF_FAT	GO:0032559~adenyl ribonucleotide binding	31	19.7452	0.000282012	KIF23, ADCY1, KIF25, DYNC1LI2, CETN1, OAS2, AURKB, PSKH2, PRKAR2A, ATP2B4, TOR1A, LMTK2, PIK3CA, ABCD4, PRKAA2, CSNK1A1, IKBKAP, ABCE1, HSP90AA1, KIF11, PIK3CB, KIF18A, ATP1A3, ACACA, SMC2, ABCG8, TP53RK, ACVR2A, LCK, ABCC2, KIF20A	136	1497	12983	1.97686	0.104166	0.0155915	0.391191
GOTERM_MF_FAT	GO:0005524~ATP binding	30	19.1083	0.000512167	KIF23, ADCY1, KIF25, DYNC1LI2, CETN1, OAS2, AURKB, PSKH2, ATP2B4, TOR1A, LMTK2, PIK3CA, ABCD4, PRKAA2, CSNK1A1, IKBKAP, ABCE1, HSP90AA1, KIF11, PIK3CB, KIF18A, ATP1A3, ACACA, SMC2, ABCG8, TP53RK, ACVR2A, LCK, ABCC2, KIF20A	136	1477	12983	1.939	0.181102	0.0246653	0.709395
Annotation Cluster 4	Enrichment Score: 3.4054873642051504	Microtubule cytoskeleton
Category	Term	Count	%	PValue	Genes	List Total	Pop Hits	Pop Total	Fold Enrichment	Bonferroni	Benjamini	FDR
GOTERM_CC_FAT	GO:0015630~microtubule cytoskeleton	20	12.7389	7.5222e-06	KIF23, KIF25, DYNC1LI2, KIF11, KIF18A, ESPL1, CETN1, AURKB, CEP55, RACGAP1, DCTN1, OFD1, INCENP, LCK, TOR1A, PKD2, TUBA4B, TUBG1, KIF20A, HDAC6	140	549	12782	3.32605	0.00186377	0.00186377	0.00975927
GOTERM_CC_FAT	GO:0044430~cytoskeletal part	23	14.6497	0.000591911	KIF23, KIF25, DYNC1LI2, KIF11, KIF18A, ESPL1, CETN1, AURKB, CEP55, RACGAP1, DCTN1, PJA2, OFD1, DES, NEB, INCENP, LCK, TOR1A, PKD2, TUBA4B, TUBG1, KIF20A, HDAC6	140	952	12782	2.20578	0.136566	0.0360437	0.765261
GOTERM_CC_FAT	GO:0005856~cytoskeleton	25	15.9236	0.0136438	KIF23, KIF25, DYNC1LI2, CETN1, AURKB, CEP55, OFD1, DES, INCENP, TOR1A, PKD2, TUBG1, KIF11, KIF18A, ESPL1, RACGAP1, DCTN1, PJA2, TNS1, NEB, LCK, PSMA3, TUBA4B, KIF20A, HDAC6	140	1381	12782	1.65279	0.966858	0.315148	16.326
Annotation Cluster 5	Enrichment Score: 2.69641640795198	Motor protein
Category	Term	Count	%	PValue	Genes	List Total	Pop Hits	Pop Total	Fold Enrichment	Bonferroni	Benjamini	FDR
INTERPRO	IPR001752:Kinesin, motor region	5	3.18471	0.000555432	KIF23, KIF25, KIF11, KIF18A, KIF20A	152	42	16659	13.0475	0.206359	0.206359	0.776327
INTERPRO	IPR019821:Kinesin, motor region, conserved site	5	3.18471	0.000555432	KIF23, KIF25, KIF11, KIF18A, KIF20A	152	42	16659	13.0475	0.206359	0.206359	0.776327
SMART	SM00129:KISc	5	3.18471	0.000696397	KIF23, KIF25, KIF11, KIF18A, KIF20A	89	42	9079	12.1442	0.0607725	0.0607725	0.754992
SP_PIR_KEYWORDS	motor protein	6	3.82166	0.00445818	KIF23, KIF25, DYNC1LI2, KIF11, KIF18A, KIF20A	157	132	19235	5.56891	0.723854	0.0822115	5.761
GOTERM_BP_FAT	GO:0007018~microtubule-based movement	6	3.82166	0.00821476	KIF23, KIF25, KIF11, KIF18A, TUBA4B, KIF20A	150	113	13528	4.78867	0.999999	0.241063	12.9645
GOTERM_MF_FAT	GO:0003777~microtubule motor activity	5	3.18471	0.00842619	KIF23, KIF25, KIF11, KIF18A, KIF20A	136	77	12983	6.19891	0.963122	0.197488	11.0941
Annotation Cluster 6	Enrichment Score: 2.6147631127231725	Regulation of phosphorylation
Category	Term	Count	%	PValue	Genes	List Total	Pop Hits	Pop Total	Fold Enrichment	Bonferroni	Benjamini	FDR
GOTERM_BP_FAT	GO:0042325~regulation of phosphorylation	14	8.9172	0.00192557	ADCY1, PIK3CB, TLR3, IL6R, HGF, TLR6, IRS1, TGFB1, CCNE2, ACVR2A, PRKAR2A, JUN, GLMN, BMP7	150	466	13528	2.70947	0.960151	0.142265	3.19247
GOTERM_BP_FAT	GO:0019220~regulation of phosphate metabolic process	14	8.9172	0.00272631	ADCY1, PIK3CB, TLR3, IL6R, HGF, TLR6, IRS1, TGFB1, CCNE2, ACVR2A, PRKAR2A, JUN, GLMN, BMP7	150	485	13528	2.60333	0.989586	0.155542	4.4916
GOTERM_BP_FAT	GO:0051174~regulation of phosphorus metabolic process	14	8.9172	0.00272631	ADCY1, PIK3CB, TLR3, IL6R, HGF, TLR6, IRS1, TGFB1, CCNE2, ACVR2A, PRKAR2A, JUN, GLMN, BMP7	150	485	13528	2.60333	0.989586	0.155542	4.4916
Annotation Cluster 7	Enrichment Score: 2.2078713119369384	Cation homeostasis
Category	Term	Count	%	PValue	Genes	List Total	Pop Hits	Pop Total	Fold Enrichment	Bonferroni	Benjamini	FDR
GOTERM_BP_FAT	GO:0030005~cellular di-, tri-valent inorganic cation homeostasis	9	5.73248	0.00365373	SRI, TRPC1, CCL13, GRIK2, PIK3CB, LCK, AVPR1A, PKD2, TGFB1	150	227	13528	3.57568	0.997802	0.19026	5.97576
GOTERM_BP_FAT	GO:0006874~cellular calcium ion homeostasis	8	5.09554	0.00414013	TRPC1, CCL13, GRIK2, PIK3CB, LCK, AVPR1A, PKD2, TGFB1	150	183	13528	3.94259	0.999029	0.194886	6.74547
GOTERM_BP_FAT	GO:0055080~cation homeostasis	10	6.36943	0.0044111	SRI, SLC9A8, TRPC1, CCL13, GRIK2, PIK3CB, LCK, AVPR1A, PKD2, TGFB1	150	286	13528	3.15338	0.999384	0.200677	7.17168
GOTERM_BP_FAT	GO:0055074~calcium ion homeostasis	8	5.09554	0.00479362	TRPC1, CCL13, GRIK2, PIK3CB, LCK, AVPR1A, PKD2, TGFB1	150	188	13528	3.83773	0.999676	0.210456	7.77024
GOTERM_BP_FAT	GO:0055066~di-, tri-valent inorganic cation homeostasis	9	5.73248	0.00497476	SRI, TRPC1, CCL13, GRIK2, PIK3CB, LCK, AVPR1A, PKD2, TGFB1	150	239	13528	3.39615	0.999761	0.21199	8.05242
GOTERM_BP_FAT	GO:0050801~ion homeostasis	12	7.64331	0.0055853	SRI, SLC9A8, TRPC1, CCL13, GNAQ, GRIK2, PIK3CB, JUN, LCK, AVPR1A, PKD2, TGFB1	150	409	13528	2.64606	0.999914	0.213469	8.99754
GOTERM_BP_FAT	GO:0006875~cellular metal ion homeostasis	8	5.09554	0.00599733	TRPC1, CCL13, GRIK2, PIK3CB, LCK, AVPR1A, PKD2, TGFB1	150	196	13528	3.68109	0.999957	0.20856	9.63019
GOTERM_BP_FAT	GO:0030003~cellular cation homeostasis	9	5.73248	0.00710895	SRI, TRPC1, CCL13, GRIK2, PIK3CB, LCK, AVPR1A, PKD2, TGFB1	150	254	13528	3.19559	0.999993	0.237464	11.3165
GOTERM_BP_FAT	GO:0055065~metal ion homeostasis	8	5.09554	0.00760727	TRPC1, CCL13, GRIK2, PIK3CB, LCK, AVPR1A, PKD2, TGFB1	150	205	13528	3.51948	0.999997	0.237886	12.0627
GOTERM_BP_FAT	GO:0006873~cellular ion homeostasis	11	7.00637	0.00843883	SRI, TRPC1, CCL13, GNAQ, GRIK2, PIK3CB, JUN, LCK, AVPR1A, PKD2, TGFB1	150	374	13528	2.65255	0.999999	0.242578	13.2949
GOTERM_BP_FAT	GO:0055082~cellular chemical homeostasis	11	7.00637	0.00937836	SRI, TRPC1, CCL13, GNAQ, GRIK2, PIK3CB, JUN, LCK, AVPR1A, PKD2, TGFB1	150	380	13528	2.61067	1	0.253046	14.6675
GOTERM_BP_FAT	GO:0019725~cellular homeostasis	12	7.64331	0.0140399	SRI, TXNL1, TRPC1, CCL13, GNAQ, GRIK2, PIK3CB, JUN, LCK, AVPR1A, PKD2, TGFB1	150	466	13528	2.3224	1	0.297318	21.1809
Annotation Cluster 8	Enrichment Score: 2.185355695355651	Serine protease
Category	Term	Count	%	PValue	Genes	List Total	Pop Hits	Pop Total	Fold Enrichment	Bonferroni	Benjamini	FDR
INTERPRO	IPR001314:Peptidase S1A, chymotrypsin	6	3.82166	0.00256362	KLK8, GZMK, GZMA, TMPRSS11E, KLK11, HGF	152	104	16659	6.323	0.656249	0.299489	3.53672
GOTERM_MF_FAT	GO:0008236~serine-type peptidase activity	8	5.09554	0.00257199	KLK8, GZMK, GZMA, TMPRSS11E, TOR1A, SEC11B, KLK11, HGF	136	178	12983	4.29048	0.633723	0.0955576	3.51552
GOTERM_MF_FAT	GO:0017171~serine hydrolase activity	8	5.09554	0.00273786	KLK8, GZMK, GZMA, TMPRSS11E, TOR1A, SEC11B, KLK11, HGF	136	180	12983	4.24281	0.656727	0.0926279	3.73826
INTERPRO	IPR001254:Peptidase S1 and S6, chymotrypsin/Hap	6	3.82166	0.0041013	KLK8, GZMK, GZMA, TMPRSS11E, KLK11, HGF	152	116	16659	5.6689	0.819071	0.347806	5.60197
SMART	SM00020:Tryp_SPc	6	3.82166	0.00526841	KLK8, GZMK, GZMA, TMPRSS11E, KLK11, HGF	89	116	9079	5.27644	0.37837	0.211565	5.58452
GOTERM_MF_FAT	GO:0004252~serine-type endopeptidase activity	7	4.4586	0.0054144	KLK8, GZMK, GZMA, TMPRSS11E, TOR1A, KLK11, HGF	136	154	12983	4.33924	0.87965	0.140358	7.26707
INTERPRO	IPR018114:Peptidase S1/S6, chymotrypsin/Hap, active site	5	3.18471	0.0153047	KLK8, GZMK, GZMA, TMPRSS11E, KLK11	152	105	16659	5.21898	0.998365	0.656762	19.4546
SP_PIR_KEYWORDS	Serine protease	5	3.18471	0.0248832	KLK8, GZMK, GZMA, TMPRSS11E, KLK11	157	136	19235	4.50426	0.999295	0.228316	28.4394
SP_PIR_KEYWORDS	zymogen	6	3.82166	0.026692	KLK8, GZMK, GZMA, TMPRSS11E, KLK11, MMP12	157	206	19235	3.56842	0.999587	0.228736	30.1822
Annotation Cluster 9	Enrichment Score: 2.166231366186466	Regulation of osteoblast differentiation
Category	Term	Count	%	PValue	Genes	List Total	Pop Hits	Pop Total	Fold Enrichment	Bonferroni	Benjamini	FDR
GOTERM_BP_FAT	GO:0045669~positive regulation of osteoblast differentiation	4	2.54777	0.00252129	ACVR2A, GNAS, IL6R, BMP7	150	25	13528	14.4299	0.985315	0.161275	4.16054
GOTERM_BP_FAT	GO:0030278~regulation of ossification	5	3.18471	0.0107401	ACVR2A, GNAS, IL6R, BMP7, TGFB1	150	78	13528	5.7812	1	0.275593	16.6207
GOTERM_BP_FAT	GO:0045667~regulation of osteoblast differentiation	4	2.54777	0.0117132	ACVR2A, GNAS, IL6R, BMP7	150	43	13528	8.38946	1	0.283875	17.9907
Annotation Cluster 10	Enrichment Score: 1.9397999567070987	protein complex assembly
Category	Term	Count	%	PValue	Genes	List Total	Pop Hits	Pop Total	Fold Enrichment	Bonferroni	Benjamini	FDR
GOTERM_BP_FAT	GO:0006461~protein complex assembly	13	8.28025	0.00998054	IKBKAP, HRAS, HSP90AA1, GRIK2, BIRC3, IRS1, TGFB1, PICALM, IPO5, TUBA4B, PRKAA2, TUBG1, SKIL	150	505	13528	2.32164	1	0.262827	15.5365
GOTERM_BP_FAT	GO:0070271~protein complex biogenesis	13	8.28025	0.00998054	IKBKAP, HRAS, HSP90AA1, GRIK2, BIRC3, IRS1, TGFB1, PICALM, IPO5, TUBA4B, PRKAA2, TUBG1, SKIL	150	505	13528	2.32164	1	0.262827	15.5365
GOTERM_BP_FAT	GO:0043933~macromolecular complex subunit organization	16	10.1911	0.0116308	IKBKAP, HRAS, HSP90AA1, GRIK2, KIF18A, BIRC3, IRS1, TGFB1, PICALM, H2AFV, IPO5, H2AFZ, TUBA4B, PRKAA2, TUBG1, SKIL	150	710	13528	2.03238	1	0.290482	17.8755
GOTERM_BP_FAT	GO:0065003~macromolecular complex assembly	15	9.55414	0.0150274	IKBKAP, HRAS, HSP90AA1, GRIK2, BIRC3, IRS1, TGFB1, PICALM, H2AFV, IPO5, H2AFZ, TUBA4B, PRKAA2, TUBG1, SKIL	150	665	13528	2.03429	1	0.307125	22.4993
Annotation Cluster 11	Enrichment Score: 1.8240800528106587	GTP binding
Category	Term	Count	%	PValue	Genes	List Total	Pop Hits	Pop Total	Fold Enrichment	Bonferroni	Benjamini	FDR
GOTERM_MF_FAT	GO:0003924~GTPase activity	9	5.73248	0.00161826	RAB2A, RAB31, HRAS, GNAQ, RHOB, GNAS, TUBA4B, TUBG1, RAB6C	136	211	12983	4.07189	0.468276	0.0677752	2.22552
SP_PIR_KEYWORDS	gtp-binding	9	5.73248	0.00548814	RAB2A, RAB31, HRAS, GNAQ, RHOB, GNAS, TUBA4B, TUBG1, RAB6C	157	329	19235	3.3515	0.79504	0.0943104	7.04756
GOTERM_MF_FAT	GO:0005525~GTP binding	9	5.73248	0.0403837	RAB2A, RAB31, HRAS, GNAQ, RHOB, GNAS, TUBA4B, TUBG1, RAB6C	136	372	12983	2.30959	1	0.552386	43.6081
GOTERM_MF_FAT	GO:0019001~guanyl nucleotide binding	9	5.73248	0.0459685	RAB2A, RAB31, HRAS, GNAQ, RHOB, GNAS, TUBA4B, TUBG1, RAB6C	136	382	12983	2.24913	1	0.582698	48.0016
GOTERM_MF_FAT	GO:0032561~guanyl ribonucleotide binding	9	5.73248	0.0459685	RAB2A, RAB31, HRAS, GNAQ, RHOB, GNAS, TUBA4B, TUBG1, RAB6C	136	382	12983	2.24913	1	0.582698	48.0016
Annotation Cluster 12	Enrichment Score: 1.7809690267169824	Innate immune response
Category	Term	Count	%	PValue	Genes	List Total	Pop Hits	Pop Total	Fold Enrichment	Bonferroni	Benjamini	FDR
GOTERM_BP_FAT	GO:0075136~response to host	3	1.91083	0.0041235	TLR3, TLR6, TGFB1	150	9	13528	30.0622	0.999001	0.199775	6.71925
GOTERM_BP_FAT	GO:0052173~response to defenses of other organism during symbiotic interaction	3	1.91083	0.0041235	TLR3, TLR6, TGFB1	150	9	13528	30.0622	0.999001	0.199775	6.71925
GOTERM_BP_FAT	GO:0052200~response to host defenses	3	1.91083	0.0041235	TLR3, TLR6, TGFB1	150	9	13528	30.0622	0.999001	0.199775	6.71925
GOTERM_BP_FAT	GO:0002274~myeloid leukocyte activation	3	1.91083	0.0911239	TLR3, TLR6, TGFB1	150	46	13528	5.88174	1	0.622471	79.9788
GOTERM_BP_FAT	GO:0045087~innate immune response	4	2.54777	0.19486	TICAM2, TLR3, TLR6, TGFB1	150	138	13528	2.61411	1	0.788878	97.3969
Annotation Cluster 13	Enrichment Score: 1.776100165801478	Regulation of apoptosis
Category	Term	Count	%	PValue	Genes	List Total	Pop Hits	Pop Total	Fold Enrichment	Bonferroni	Benjamini	FDR
GOTERM_BP_FAT	GO:0042981~regulation of apoptosis	17	10.828	0.0156632	HRAS, TP53BP2, GRIK2, CIDEA, IL6R, HGF, BIRC3, ECT2, TGFB1, CUL3, BAG4, JUN, LCK, CD2, PIK3CA, BMP7, HDAC6	150	804	13528	1.90693	1	0.310492	23.3372
GOTERM_BP_FAT	GO:0043067~regulation of programmed cell death	17	10.828	0.0170455	HRAS, TP53BP2, GRIK2, CIDEA, IL6R, HGF, BIRC3, ECT2, TGFB1, CUL3, BAG4, JUN, LCK, CD2, PIK3CA, BMP7, HDAC6	150	812	13528	1.88814	1	0.311557	25.1294
GOTERM_BP_FAT	GO:0010941~regulation of cell death	17	10.828	0.0175876	HRAS, TP53BP2, GRIK2, CIDEA, IL6R, HGF, BIRC3, ECT2, TGFB1, CUL3, BAG4, JUN, LCK, CD2, PIK3CA, BMP7, HDAC6	150	815	13528	1.88119	1	0.309854	25.8215
Annotation Cluster 14	Enrichment Score: 1.6614452434711888	Apoptosis
Category	Term	Count	%	PValue	Genes	List Total	Pop Hits	Pop Total	Fold Enrichment	Bonferroni	Benjamini	FDR
GOTERM_BP_FAT	GO:0008219~cell death	16	10.1911	0.0129336	HRAS, KLK8, GZMA, TP53BP2, GRIK2, CIDEA, ESPL1, BIRC3, ECT2, TGFB1, DCTN1, BAG4, UNC5B, JUN, LCK, RHOB	150	719	13528	2.00694	1	0.296062	19.6789
GOTERM_BP_FAT	GO:0016265~death	16	10.1911	0.0137053	HRAS, KLK8, GZMA, TP53BP2, GRIK2, CIDEA, ESPL1, BIRC3, ECT2, TGFB1, DCTN1, BAG4, UNC5B, JUN, LCK, RHOB	150	724	13528	1.99308	1	0.298813	20.7295
GOTERM_BP_FAT	GO:0006915~apoptosis	13	8.28025	0.034034	HRAS, GZMA, TP53BP2, GRIK2, CIDEA, ESPL1, BIRC3, ECT2, BAG4, UNC5B, JUN, LCK, RHOB	150	602	13528	1.94755	1	0.420846	44.1716
GOTERM_BP_FAT	GO:0012501~programmed cell death	13	8.28025	0.0374712	HRAS, GZMA, TP53BP2, GRIK2, CIDEA, ESPL1, BIRC3, ECT2, BAG4, UNC5B, JUN, LCK, RHOB	150	611	13528	1.91887	1	0.431694	47.423
Annotation Cluster 15	Enrichment Score: 1.6329368313836783	Protease
Category	Term	Count	%	PValue	Genes	List Total	Pop Hits	Pop Total	Fold Enrichment	Bonferroni	Benjamini	FDR
GOTERM_MF_FAT	GO:0004175~endopeptidase activity	10	6.36943	0.0163943	PIGK, KLK8, GZMK, GZMA, TMPRSS11E, PSMA3, TOR1A, KLK11, HGF, MMP12	136	375	12983	2.54569	0.998414	0.331637	20.524
SP_PIR_KEYWORDS	Protease	10	6.36943	0.0173809	PIGK, KLK8, GZMK, GZMA, TMPRSS11E, PSMA3, SEC11B, KLK11, ESPL1, MMP12	157	484	19235	2.53132	0.993589	0.205094	20.7723
GOTERM_MF_FAT	GO:0070011~peptidase activity, acting on L-amino acid peptides	12	7.64331	0.0279607	PIGK, KLK8, GZMK, GZMA, TMPRSS11E, PSMA3, TOR1A, SEC11B, KLK11, ESPL1, HGF, MMP12	136	549	12983	2.08663	0.999984	0.45906	32.5711
GOTERM_MF_FAT	GO:0008233~peptidase activity	12	7.64331	0.0368925	PIGK, KLK8, GZMK, GZMA, TMPRSS11E, PSMA3, TOR1A, SEC11B, KLK11, ESPL1, HGF, MMP12	136	574	12983	1.99575	1	0.537722	40.6892
Annotation Cluster 16	Enrichment Score: 1.607920989726784
Category	Term	Count	%	PValue	Genes	List Total	Pop Hits	Pop Total	Fold Enrichment	Bonferroni	Benjamini	FDR
BIOCARTA	h_gpcrPathway:Signaling Pathway from G-Protein Families	5	3.18471	0.00131691	HRAS, ADCY1, GNAQ, JUN, GNAS	36	21	1437	9.50397	0.185819	0.185819	1.57183
KEGG_PATHWAY	hsa04912:GnRH signaling pathway	5	3.18471	0.0603926	HRAS, ADCY1, GNAQ, JUN, GNAS	78	98	5085	3.32614	0.998726	0.32435	50.3521
KEGG_PATHWAY	hsa04916:Melanogenesis	4	2.54777	0.188668	HRAS, ADCY1, GNAQ, GNAS	78	99	5085	2.63403	1	0.525603	90.4646
Annotation Cluster 17	Enrichment Score: 1.6022113447333988	Protein transport
Category	Term	Count	%	PValue	Genes	List Total	Pop Hits	Pop Total	Fold Enrichment	Bonferroni	Benjamini	FDR
GOTERM_BP_FAT	GO:0015031~protein transport	16	10.1911	0.0208073	RAB2A, STX2, GRIK2, KIF18A, TGFB1, RAB31, JUN, IPO5, RHOB, GNAS, GOSR1, SSR4, RAMP1, RAB6C, KIF20A, HDAC6	150	762	13528	1.89368	1	0.335554	29.8094
GOTERM_BP_FAT	GO:0045184~establishment of protein localization	16	10.1911	0.0223762	RAB2A, STX2, GRIK2, KIF18A, TGFB1, RAB31, JUN, IPO5, RHOB, GNAS, GOSR1, SSR4, RAMP1, RAB6C, KIF20A, HDAC6	150	769	13528	1.87645	1	0.340189	31.6787
GOTERM_BP_FAT	GO:0008104~protein localization	17	10.828	0.0335245	RAB2A, STX2, GRIK2, KIF18A, AURKB, TGFB1, RAB31, JUN, IPO5, RHOB, GNAS, GOSR1, SSR4, RAMP1, RAB6C, KIF20A, HDAC6	150	882	13528	1.73829	1	0.418992	43.6738
Annotation Cluster 18	Enrichment Score: 1.5457102988276712	Positive regulation of apoptosis
Category	Term	Count	%	PValue	Genes	List Total	Pop Hits	Pop Total	Fold Enrichment	Bonferroni	Benjamini	FDR
GOTERM_BP_FAT	GO:0043068~positive regulation of programmed cell death	11	7.00637	0.0215313	CUL3, GRIK2, TP53BP2, JUN, LCK, CD2, CIDEA, BMP7, ECT2, TGFB1, HDAC6	150	433	13528	2.29112	1	0.33871	30.6778
GOTERM_BP_FAT	GO:0010942~positive regulation of cell death	11	7.00637	0.022146	CUL3, GRIK2, TP53BP2, JUN, LCK, CD2, CIDEA, BMP7, ECT2, TGFB1, HDAC6	150	435	13528	2.28058	1	0.343427	31.4073
GOTERM_BP_FAT	GO:0043065~positive regulation of apoptosis	10	6.36943	0.048362	CUL3, TP53BP2, JUN, LCK, CD2, CIDEA, BMP7, ECT2, TGFB1, HDAC6	150	430	13528	2.09736	1	0.468838	56.5885
Annotation Cluster 19	Enrichment Score: 1.5033480335292542	Response to corticosteroid stimulus
Category	Term	Count	%	PValue	Genes	List Total	Pop Hits	Pop Total	Fold Enrichment	Bonferroni	Benjamini	FDR
GOTERM_BP_FAT	GO:0051412~response to corticosterone stimulus	3	1.91083	0.0130686	SERPINA7, AVPR1A, TRH	150	16	13528	16.91	1	0.294694	19.8637
GOTERM_BP_FAT	GO:0051385~response to mineralocorticoid stimulus	3	1.91083	0.0201067	SERPINA7, AVPR1A, TRH	150	20	13528	13.528	1	0.335798	28.9592
GOTERM_BP_FAT	GO:0051384~response to glucocorticoid stimulus	4	2.54777	0.0547865	SERPINA7, AVPR1A, IL6R, TRH	150	78	13528	4.62496	1	0.497243	61.2668
GOTERM_BP_FAT	GO:0031960~response to corticosteroid stimulus	4	2.54777	0.0673539	SERPINA7, AVPR1A, IL6R, TRH	150	85	13528	4.24408	1	0.542724	69.0807
Annotation Cluster 20	Enrichment Score: 1.4991980215521954	Positive regulation of phosphorylation
Category	Term	Count	%	PValue	Genes	List Total	Pop Hits	Pop Total	Fold Enrichment	Bonferroni	Benjamini	FDR
GOTERM_BP_FAT	GO:0042327~positive regulation of phosphorylation	5	3.18471	0.0222498	ACVR2A, GLMN, IL6R, BMP7, TGFB1	150	97	13528	4.6488	1	0.341651	31.5298
GOTERM_BP_FAT	GO:0045937~positive regulation of phosphate metabolic process	5	3.18471	0.0245583	ACVR2A, GLMN, IL6R, BMP7, TGFB1	150	100	13528	4.50933	1	0.35443	34.2008
GOTERM_BP_FAT	GO:0010562~positive regulation of phosphorus metabolic process	5	3.18471	0.0245583	ACVR2A, GLMN, IL6R, BMP7, TGFB1	150	100	13528	4.50933	1	0.35443	34.2008
GOTERM_BP_FAT	GO:0001934~positive regulation of protein amino acid phosphorylation	4	2.54777	0.0750735	ACVR2A, IL6R, BMP7, TGFB1	150	89	13528	4.05333	1	0.571431	73.1177
Annotation Cluster 21	Enrichment Score: 1.4656689556168185	Positive regulation of protein metabolic process
Category	Term	Count	%	PValue	Genes	List Total	Pop Hits	Pop Total	Fold Enrichment	Bonferroni	Benjamini	FDR
GOTERM_BP_FAT	GO:0031401~positive regulation of protein modification process	7	4.4586	0.0173948	ANAPC1, ACVR2A, ANAPC5, PSMA3, IL6R, BMP7, TGFB1	150	187	13528	3.37597	1	0.310228	25.5761
GOTERM_BP_FAT	GO:0032270~positive regulation of cellular protein metabolic process	7	4.4586	0.0441481	ANAPC1, ACVR2A, ANAPC5, PSMA3, IL6R, BMP7, TGFB1	150	233	13528	2.70947	1	0.453356	53.2367
GOTERM_BP_FAT	GO:0051247~positive regulation of protein metabolic process	7	4.4586	0.0521988	ANAPC1, ACVR2A, ANAPC5, PSMA3, IL6R, BMP7, TGFB1	150	243	13528	2.59797	1	0.485199	59.4426
Annotation Cluster 22	Enrichment Score: 1.4571979454409585	Regulation of kinase activity
Category	Term	Count	%	PValue	Genes	List Total	Pop Hits	Pop Total	Fold Enrichment	Bonferroni	Benjamini	FDR
GOTERM_BP_FAT	GO:0033674~positive regulation of kinase activity	8	5.09554	0.0140488	ADCY1, PRKAR2A, PIK3CB, TLR3, HGF, TLR6, IRS1, TGFB1	150	231	13528	3.12335	1	0.293819	21.1929
GOTERM_BP_FAT	GO:0051347~positive regulation of transferase activity	8	5.09554	0.0169916	ADCY1, PRKAR2A, PIK3CB, TLR3, HGF, TLR6, IRS1, TGFB1	150	240	13528	3.00622	1	0.314103	25.0602
GOTERM_BP_FAT	GO:0045860~positive regulation of protein kinase activity	7	4.4586	0.0369272	ADCY1, PRKAR2A, PIK3CB, TLR3, HGF, TLR6, TGFB1	150	223	13528	2.83097	1	0.432643	46.9206
GOTERM_BP_FAT	GO:0043549~regulation of kinase activity	9	5.73248	0.043947	CCNE2, ADCY1, PRKAR2A, PIK3CB, TLR3, HGF, TLR6, IRS1, TGFB1	150	357	13528	2.27361	1	0.454467	53.0708
GOTERM_BP_FAT	GO:0051338~regulation of transferase activity	9	5.73248	0.0535501	CCNE2, ADCY1, PRKAR2A, PIK3CB, TLR3, HGF, TLR6, IRS1, TGFB1	150	372	13528	2.18194	1	0.491675	60.4051
GOTERM_BP_FAT	GO:0045859~regulation of protein kinase activity	8	5.09554	0.0870771	CCNE2, ADCY1, PRKAR2A, PIK3CB, TLR3, HGF, TLR6, TGFB1	150	345	13528	2.09129	1	0.611756	78.4241
Annotation Cluster 23	Enrichment Score: 1.4419764020797161	Ion transport
Category	Term	Count	%	PValue	Genes	List Total	Pop Hits	Pop Total	Fold Enrichment	Bonferroni	Benjamini	FDR
GOTERM_BP_FAT	GO:0030001~metal ion transport	12	7.64331	0.0138363	SRI, SLC9A8, TRPC1, ATP2B4, SLC38A2, LCK, ATP1A3, PKD2, CACNA1E, SCNN1B, KCNK1, KCNE3	150	465	13528	2.3274	1	0.2974	20.9065
GOTERM_BP_FAT	GO:0006812~cation transport	12	7.64331	0.0420397	SRI, SLC9A8, TRPC1, ATP2B4, SLC38A2, LCK, ATP1A3, PKD2, CACNA1E, SCNN1B, KCNK1, KCNE3	150	553	13528	1.95703	1	0.450322	51.4696
GOTERM_BP_FAT	GO:0006811~ion transport	14	8.9172	0.0811691	SRI, SLC9A8, TRPC1, SLC38A2, GRIK2, ATP1A3, RACGAP1, KCNK1, ATP2B4, LCK, PKD2, CACNA1E, SCNN1B, KCNE3	150	768	13528	1.64403	1	0.594051	75.9493
Annotation Cluster 24	Enrichment Score: 1.360348735641367	Protein localization
Category	Term	Count	%	PValue	Genes	List Total	Pop Hits	Pop Total	Fold Enrichment	Bonferroni	Benjamini	FDR
GOTERM_BP_FAT	GO:0034613~cellular protein localization	10	6.36943	0.0381212	STX2, GRIK2, JUN, IPO5, GOSR1, AURKB, SSR4, RAMP1, TGFB1, HDAC6	150	411	13528	2.19432	1	0.431691	48.0175
GOTERM_BP_FAT	GO:0070727~cellular macromolecule localization	10	6.36943	0.0396294	STX2, GRIK2, JUN, IPO5, GOSR1, AURKB, SSR4, RAMP1, TGFB1, HDAC6	150	414	13528	2.17842	1	0.438899	49.3727
GOTERM_BP_FAT	GO:0006886~intracellular protein transport	9	5.73248	0.054925	STX2, GRIK2, JUN, IPO5, GOSR1, SSR4, RAMP1, TGFB1, HDAC6	150	374	13528	2.17027	1	0.495628	61.3622
Annotation Cluster 25	Enrichment Score: 1.337507518379836	TGF-beta signaling pathway
Category	Term	Count	%	PValue	Genes	List Total	Pop Hits	Pop Total	Fold Enrichment	Bonferroni	Benjamini	FDR
GOTERM_BP_FAT	GO:0030501~positive regulation of bone mineralization	3	1.91083	0.016425	ACVR2A, BMP7, TGFB1	150	18	13528	15.0311	1	0.312158	24.3297
GOTERM_BP_FAT	GO:0070169~positive regulation of biomineral formation	3	1.91083	0.0182261	ACVR2A, BMP7, TGFB1	150	19	13528	14.24	1	0.31593	26.6289
GOTERM_BP_FAT	GO:0045778~positive regulation of ossification	3	1.91083	0.0283844	ACVR2A, BMP7, TGFB1	150	24	13528	11.2733	1	0.388156	38.4131
GOTERM_BP_FAT	GO:0030500~regulation of bone mineralization	3	1.91083	0.0428666	ACVR2A, BMP7, TGFB1	150	30	13528	9.01867	1	0.451434	52.17
GOTERM_BP_FAT	GO:0070167~regulation of biomineral formation	3	1.91083	0.0481897	ACVR2A, BMP7, TGFB1	150	32	13528	8.455	1	0.470184	56.456
GOTERM_BP_FAT	GO:0001934~positive regulation of protein amino acid phosphorylation	4	2.54777	0.0750735	ACVR2A, IL6R, BMP7, TGFB1	150	89	13528	4.05333	1	0.571431	73.1177
GOTERM_BP_FAT	GO:0007178~transmembrane receptor protein serine/threonine kinase signaling pathway	4	2.54777	0.104929	ACVR2A, JUN, BMP7, TGFB1	150	103	13528	3.50239	1	0.657457	84.5263
KEGG_PATHWAY	hsa04350:TGF-beta signaling pathway	4	2.54777	0.144279	ACVR2A, E2F5, BMP7, TGFB1	78	87	5085	2.99735	1	0.44867	82.6472
Annotation Cluster 26	Enrichment Score: 1.3253518265401798	Ras GTPase
Category	Term	Count	%	PValue	Genes	List Total	Pop Hits	Pop Total	Fold Enrichment	Bonferroni	Benjamini	FDR
SP_PIR_KEYWORDS	prenylation	6	3.82166	0.00891194	RAB2A, RAB31, HRAS, RHOB, GNG2, RAB6C	157	156	19235	4.71215	0.924085	0.115532	11.2085
INTERPRO	IPR013753:Ras	5	3.18471	0.0270457	RAB2A, RAB31, HRAS, RHOB, RAB6C	152	125	16659	4.38395	0.999989	0.759671	31.9286
INTERPRO	IPR001806:Ras GTPase	5	3.18471	0.0344889	RAB2A, RAB31, HRAS, RHOB, RAB6C	152	135	16659	4.05921	1	0.802554	38.8804
INTERPRO	IPR005225:Small GTP-binding protein	5	3.18471	0.0654576	RAB2A, RAB31, HRAS, RHOB, RAB6C	152	167	16659	3.2814	1	0.94017	61.3123
GOTERM_BP_FAT	GO:0007264~small GTPase mediated signal transduction	5	3.18471	0.434041	RAB2A, RAB31, HRAS, RHOB, RAB6C	150	305	13528	1.47847	1	0.946039	99.9931
Annotation Cluster 27	Enrichment Score: 1.2601882773816477	Regulation of cell motion
Category	Term	Count	%	PValue	Genes	List Total	Pop Hits	Pop Total	Fold Enrichment	Bonferroni	Benjamini	FDR
GOTERM_BP_FAT	GO:0030335~positive regulation of cell migration	5	3.18471	0.0167634	IL6R, CBLL1, IRS1, TGFB1, HDAC6	150	89	13528	5.06667	1	0.314002	24.7669
GOTERM_BP_FAT	GO:0040017~positive regulation of locomotion	5	3.18471	0.0230038	IL6R, CBLL1, IRS1, TGFB1, HDAC6	150	98	13528	4.60136	1	0.344891	32.4133
GOTERM_BP_FAT	GO:0051272~positive regulation of cell motion	5	3.18471	0.0230038	IL6R, CBLL1, IRS1, TGFB1, HDAC6	150	98	13528	4.60136	1	0.344891	32.4133
GOTERM_BP_FAT	GO:0030334~regulation of cell migration	5	3.18471	0.116504	IL6R, CBLL1, IRS1, TGFB1, HDAC6	150	169	13528	2.66824	1	0.683553	87.571
GOTERM_BP_FAT	GO:0040012~regulation of locomotion	5	3.18471	0.161984	IL6R, CBLL1, IRS1, TGFB1, HDAC6	150	192	13528	2.34861	1	0.743757	94.8942
GOTERM_BP_FAT	GO:0051270~regulation of cell motion	5	3.18471	0.164094	IL6R, CBLL1, IRS1, TGFB1, HDAC6	150	193	13528	2.33644	1	0.745496	95.1063
Annotation Cluster 28	Enrichment Score: 1.259894016100347	Melanogenesis
Category	Term	Count	%	PValue	Genes	List Total	Pop Hits	Pop Total	Fold Enrichment	Bonferroni	Benjamini	FDR
BIOCARTA	h_crebPathway:Transcription factor CREB and its extracellular signals	4	2.54777	0.00841028	HRAS, ADCY1, PIK3CA, GNAS	36	18	1437	8.87037	0.73221	0.355438	9.65562
BIOCARTA	h_bArrestin-srcPathway:Roles of ???-arrestin-dependent Recruitment of Src Kinases in GPCR Signaling	3	1.91083	0.0690984	HRAS, ADCY1, GNAS	36	18	1437	6.65278	0.999986	0.752473	57.7194
BIOCARTA	h_mPRPathway:How Progesterone Initiates the Oocyte Maturation	3	1.91083	0.083262	HRAS, ADCY1, GNAS	36	20	1437	5.9875	0.999999	0.742353	64.8369
KEGG_PATHWAY	hsa04916:Melanogenesis	4	2.54777	0.188668	HRAS, ADCY1, GNAQ, GNAS	78	99	5085	2.63403	1	0.525603	90.4646
Annotation Cluster 29	Enrichment Score: 1.2126523684458728	inflammatory response
Category	Term	Count	%	PValue	Genes	List Total	Pop Hits	Pop Total	Fold Enrichment	Bonferroni	Benjamini	FDR
INTERPRO	IPR000157:Toll-Interleukin receptor	3	1.91083	0.0182287	TICAM2, TLR3, TLR6	152	23	16659	14.2955	0.999525	0.664891	22.7455
SMART	SM00255:TIR	3	1.91083	0.0205932	TICAM2, TLR3, TLR6	89	23	9079	13.3058	0.846297	0.464334	20.2574
SP_PIR_KEYWORDS	inflammatory response	4	2.54777	0.0247334	CCL13, TICAM2, TLR3, TLR6	157	77	19235	6.36446	0.999263	0.234434	28.2932
GOTERM_BP_FAT	GO:0043123~positive regulation of I-kappaB kinase/NF-kappaB cascade	4	2.54777	0.0916175	TICAM2, TLR3, TLR6, ECT2	150	97	13528	3.71904	1	0.62232	80.1611
GOTERM_BP_FAT	GO:0043122~regulation of I-kappaB kinase/NF-kappaB cascade	4	2.54777	0.114202	TICAM2, TLR3, TLR6, ECT2	150	107	13528	3.37146	1	0.67989	87.0146
SP_PIR_KEYWORDS	immune response	3	1.91083	0.545343	TICAM2, TLR3, TLR6	157	224	19235	1.64084	1	0.943498	99.9972
Annotation Cluster 30	Enrichment Score: 1.201969263136031	Protein ubiquitination
Category	Term	Count	%	PValue	Genes	List Total	Pop Hits	Pop Total	Fold Enrichment	Bonferroni	Benjamini	FDR
GOTERM_BP_FAT	GO:0016567~protein ubiquitination	5	3.18471	0.042473	FBXW7, UBE4A, CDC73, CBLL1, HDAC6	150	119	13528	3.78936	1	0.451039	51.8378
GOTERM_BP_FAT	GO:0032446~protein modification by small protein conjugation	5	3.18471	0.0580549	FBXW7, UBE4A, CDC73, CBLL1, HDAC6	150	132	13528	3.41616	1	0.503065	63.4607
GOTERM_BP_FAT	GO:0070647~protein modification by small protein conjugation or removal	5	3.18471	0.100494	FBXW7, UBE4A, CDC73, CBLL1, HDAC6	150	160	13528	2.81833	1	0.649298	83.1839
Annotation Cluster 31	Enrichment Score: 1.1414811379915109	epithelial to mesenchymal transition
Category	Term	Count	%	PValue	Genes	List Total	Pop Hits	Pop Total	Fold Enrichment	Bonferroni	Benjamini	FDR
GOTERM_BP_FAT	GO:0001837~epithelial to mesenchymal transition	3	1.91083	0.016425	HGF, BMP7, TGFB1	150	18	13528	15.0311	1	0.312158	24.3297
SP_PIR_KEYWORDS	growth factor	4	2.54777	0.0907596	WISP3, HGF, BMP7, TGFB1	157	131	19235	3.74094	1	0.456069	71.7342
GOTERM_BP_FAT	GO:0014031~mesenchymal cell development	3	1.91083	0.108408	HGF, BMP7, TGFB1	150	51	13528	5.3051	1	0.668001	85.5082
GOTERM_BP_FAT	GO:0048762~mesenchymal cell differentiation	3	1.91083	0.108408	HGF, BMP7, TGFB1	150	51	13528	5.3051	1	0.668001	85.5082
GOTERM_BP_FAT	GO:0060485~mesenchyme development	3	1.91083	0.111963	HGF, BMP7, TGFB1	150	52	13528	5.20308	1	0.674267	86.4508
Annotation Cluster 32	Enrichment Score: 1.1410462343846277	IGF-1 signaling pathway
Category	Term	Count	%	PValue	Genes	List Total	Pop Hits	Pop Total	Fold Enrichment	Bonferroni	Benjamini	FDR
BIOCARTA	h_igf1Pathway:IGF-1 Signaling Pathway	4	2.54777	0.00982163	HRAS, PIK3CB, JUN, IRS1	36	19	1437	8.40351	0.785565	0.319507	11.1895
BIOCARTA	h_insulinPathway:Insulin Signaling Pathway	4	2.54777	0.00982163	HRAS, PIK3CB, JUN, IRS1	36	19	1437	8.40351	0.785565	0.319507	11.1895
BIOCARTA	h_tcrPathway:T Cell Receptor Signaling Pathway	4	2.54777	0.0472697	HRAS, PIK3CB, JUN, LCK	36	34	1437	4.69608	0.999476	0.716064	44.1319
BIOCARTA	h_ngfPathway:Nerve growth factor pathway (NGF)	3	1.91083	0.0623553	HRAS, PIK3CB, JUN	36	17	1437	7.04412	0.999957	0.761848	53.8867
BIOCARTA	h_gleevecpathway:Inhibition of Cellular Proliferation by Gleevec	3	1.91083	0.0760722	HRAS, PIK3CB, JUN	36	19	1437	6.30263	0.999996	0.746258	61.3741
KEGG_PATHWAY	hsa04660:T cell receptor signaling pathway	5	3.18471	0.0801844	HRAS, PIK3CB, JUN, LCK, PIK3CA	78	108	5085	3.01816	0.999869	0.375434	60.9182
BIOCARTA	h_TPOPathway:TPO Signaling Pathway	3	1.91083	0.083262	HRAS, PIK3CB, JUN	36	20	1437	5.9875	0.999999	0.742353	64.8369
BIOCARTA	h_ghPathway:Growth Hormone Signaling Pathway	3	1.91083	0.0982348	HRAS, PIK3CB, IRS1	36	22	1437	5.44318	1	0.739255	71.1527
KEGG_PATHWAY	hsa04662:B cell receptor signaling pathway	4	2.54777	0.104141	HRAS, PIK3CB, JUN, PIK3CA	78	75	5085	3.47692	0.999992	0.400471	70.9501
BIOCARTA	h_pdgfPathway:PDGF Signaling Pathway	3	1.91083	0.121982	HRAS, PIK3CB, JUN	36	25	1437	4.79	1	0.765326	79.0704
BIOCARTA	h_egfPathway:EGF Signaling Pathway	3	1.91083	0.130193	HRAS, JUN, PIK3CA	36	26	1437	4.60577	1	0.765579	81.306
KEGG_PATHWAY	hsa04012:ErbB signaling pathway	4	2.54777	0.144279	HRAS, PIK3CB, JUN, PIK3CA	78	87	5085	2.99735	1	0.44867	82.6472
BIOCARTA	h_fcer1Pathway:Fc Epsilon Receptor I Signaling in Mast Cells	3	1.91083	0.16422	HRAS, PIK3CB, JUN	36	30	1437	3.99167	1	0.788749	88.4298
BIOCARTA	h_il2rbPathway:IL-2 Receptor Beta Chain in T cell Activation	3	1.91083	0.190706	HRAS, PIK3CB, IRS1	36	33	1437	3.62879	1	0.824003	92.1441
Annotation Cluster 33	Enrichment Score: 1.0217221625253674	Negative regulation of protein metabolic process
Category	Term	Count	%	PValue	Genes	List Total	Pop Hits	Pop Total	Fold Enrichment	Bonferroni	Benjamini	FDR
GOTERM_BP_FAT	GO:0031400~negative regulation of protein modification process	5	3.18471	0.042473	ANAPC1, ANAPC5, JUN, PSMA3, TGFB1	150	119	13528	3.78936	1	0.451039	51.8378
GOTERM_BP_FAT	GO:0032269~negative regulation of cellular protein metabolic process	6	3.82166	0.0489143	ANAPC1, ANAPC5, JUN, PSMA3, TGFB1, HDAC6	150	180	13528	3.00622	1	0.470196	57.0107
GOTERM_BP_FAT	GO:0051248~negative regulation of protein metabolic process	6	3.82166	0.0558822	ANAPC1, ANAPC5, JUN, PSMA3, TGFB1, HDAC6	150	187	13528	2.89369	1	0.496799	62.0157
GOTERM_BP_FAT	GO:0010605~negative regulation of macromolecule metabolic process	8	5.09554	0.705162	ANAPC1, ANAPC5, JUN, PSMA3, IL6R, SKIL, TGFB1, HDAC6	150	734	13528	0.982961	1	0.995558	100
Annotation Cluster 34	Enrichment Score: 1.0203696879623725
Category	Term	Count	%	PValue	Genes	List Total	Pop Hits	Pop Total	Fold Enrichment	Bonferroni	Benjamini	FDR
GOTERM_BP_FAT	GO:0042108~positive regulation of cytokine biosynthetic process	4	2.54777	0.015776	GLMN, TLR3, TLR6, IL21	150	48	13528	7.51556	1	0.308765	23.485
GOTERM_BP_FAT	GO:0042035~regulation of cytokine biosynthetic process	4	2.54777	0.0481662	GLMN, TLR3, TLR6, IL21	150	74	13528	4.87495	1	0.472618	56.4379
GOTERM_BP_FAT	GO:0045089~positive regulation of innate immune response	3	1.91083	0.0911239	TLR3, TLR6, IL21	150	46	13528	5.88174	1	0.622471	79.9788
GOTERM_BP_FAT	GO:0045088~regulation of innate immune response	3	1.91083	0.119163	TLR3, TLR6, IL21	150	54	13528	5.01037	1	0.688279	88.1859
GOTERM_BP_FAT	GO:0031349~positive regulation of defense response	3	1.91083	0.19206	TLR3, TLR6, IL21	150	73	13528	3.7063	1	0.784973	97.2402
GOTERM_BP_FAT	GO:0050778~positive regulation of immune response	3	1.91083	0.476246	TLR3, TLR6, IL21	150	145	13528	1.86593	1	0.959976	99.9981
Annotation Cluster 35	Enrichment Score: 1.0073560254029317
Category	Term	Count	%	PValue	Genes	List Total	Pop Hits	Pop Total	Fold Enrichment	Bonferroni	Benjamini	FDR
GOTERM_MF_FAT	GO:0004842~ubiquitin-protein ligase activity	5	3.18471	0.0671972	UBE4A, ANAPC5, UBR5, CBLL1, BIRC3	136	147	12983	3.24705	1	0.677088	61.9653
GOTERM_MF_FAT	GO:0016879~ligase activity, forming carbon-nitrogen bonds	6	3.82166	0.0932545	UBE4A, ANAPC5, UBR5, ACACA, CBLL1, BIRC3	136	231	12983	2.47956	1	0.756835	74.344
GOTERM_MF_FAT	GO:0019787~small conjugating protein ligase activity	5	3.18471	0.0948534	UBE4A, ANAPC5, UBR5, CBLL1, BIRC3	136	166	12983	2.8754	1	0.750451	74.9656
GOTERM_MF_FAT	GO:0016881~acid-amino acid ligase activity	5	3.18471	0.157218	UBE4A, ANAPC5, UBR5, CBLL1, BIRC3	136	201	12983	2.37471	1	0.795726	90.7169
Annotation Cluster 36	Enrichment Score: 1.0010063826172664
Category	Term	Count	%	PValue	Genes	List Total	Pop Hits	Pop Total	Fold Enrichment	Bonferroni	Benjamini	FDR
SP_PIR_KEYWORDS	Sodium transport	4	2.54777	0.0684351	SLC9A8, SLC38A2, ATP1A3, SCNN1B	157	116	19235	4.22469	1	0.424081	60.9918
SP_PIR_KEYWORDS	Sodium	4	2.54777	0.0684351	SLC9A8, SLC38A2, ATP1A3, SCNN1B	157	116	19235	4.22469	1	0.424081	60.9918
GOTERM_MF_FAT	GO:0031402~sodium ion binding	4	2.54777	0.122437	SLC9A8, SLC38A2, ATP1A3, SCNN1B	136	117	12983	3.2637	1	0.766678	83.7162
GOTERM_BP_FAT	GO:0006814~sodium ion transport	4	2.54777	0.172784	SLC9A8, SLC38A2, ATP1A3, SCNN1B	150	130	13528	2.77497	1	0.758827	95.8957
Annotation Cluster 37	Enrichment Score: 0.9881406720784222
Category	Term	Count	%	PValue	Genes	List Total	Pop Hits	Pop Total	Fold Enrichment	Bonferroni	Benjamini	FDR
GOTERM_BP_FAT	GO:0060349~bone morphogenesis	3	1.91083	0.0201067	ACP5, GNAS, TGFB1	150	20	13528	13.528	1	0.335798	28.9592
GOTERM_BP_FAT	GO:0060348~bone development	4	2.54777	0.154109	ACP5, GNAS, BMP7, TGFB1	150	123	13528	2.9329	1	0.732858	94.0235
GOTERM_BP_FAT	GO:0048705~skeletal system morphogenesis	3	1.91083	0.350274	ACP5, GNAS, TGFB1	150	112	13528	2.41571	1	0.908851	99.9296
Annotation Cluster 38	Enrichment Score: 0.985259183449003
Category	Term	Count	%	PValue	Genes	List Total	Pop Hits	Pop Total	Fold Enrichment	Bonferroni	Benjamini	FDR
GOTERM_BP_FAT	GO:0006468~protein amino acid phosphorylation	14	8.9172	0.0326632	CSNK1A1, IKBKAP, PIK3CB, HGF, AURKB, TGFB1, TP53RK, PSKH2, ACVR2A, LCK, LMTK2, PIK3CA, PRKAA2, BMP7	150	667	13528	1.89297	1	0.413681	42.8228
GOTERM_BP_FAT	GO:0016310~phosphorylation	14	8.9172	0.103084	CSNK1A1, IKBKAP, PIK3CB, HGF, AURKB, TGFB1, TP53RK, PSKH2, ACVR2A, LCK, LMTK2, PIK3CA, PRKAA2, BMP7	150	800	13528	1.57827	1	0.652702	83.9806
GOTERM_BP_FAT	GO:0006793~phosphorus metabolic process	15	9.55414	0.184441	CSNK1A1, IKBKAP, PIK3CB, ACP5, AURKB, HGF, TGFB1, TP53RK, PSKH2, ACVR2A, LCK, LMTK2, PIK3CA, PRKAA2, BMP7	150	973	13528	1.39034	1	0.774311	96.7679
GOTERM_BP_FAT	GO:0006796~phosphate metabolic process	15	9.55414	0.184441	CSNK1A1, IKBKAP, PIK3CB, ACP5, AURKB, HGF, TGFB1, TP53RK, PSKH2, ACVR2A, LCK, LMTK2, PIK3CA, PRKAA2, BMP7	150	973	13528	1.39034	1	0.774311	96.7679
Annotation Cluster 39	Enrichment Score: 0.947621123074999
Category	Term	Count	%	PValue	Genes	List Total	Pop Hits	Pop Total	Fold Enrichment	Bonferroni	Benjamini	FDR
INTERPRO	IPR003439:ABC transporter-like	4	2.54777	0.00937212	ABCG8, ABCE1, ABCD4, ABCC2	152	48	16659	9.13322	0.980103	0.543167	12.3737
INTERPRO	IPR003593:ATPase, AAA+ type, core	3	1.91083	0.375125	ABCE1, ABCD4, ABCC2	152	144	16659	2.28331	1	0.99991	99.8634
SMART	SM00382:AAA	3	1.91083	0.408435	ABCE1, ABCD4, ABCC2	89	144	9079	2.12523	1	0.997277	99.6691
Annotation Cluster 40	Enrichment Score: 0.945265201465035	sarcomere
Category	Term	Count	%	PValue	Genes	List Total	Pop Hits	Pop Total	Fold Enrichment	Bonferroni	Benjamini	FDR
GOTERM_CC_FAT	GO:0030018~Z disc	3	1.91083	0.0891592	SRI, DES, NEB	140	46	12782	5.95435	1	0.550051	70.2296
GOTERM_CC_FAT	GO:0030017~sarcomere	4	2.54777	0.0910625	SRI, TRPC1, DES, NEB	140	98	12782	3.72653	1	0.545834	71.0267
GOTERM_CC_FAT	GO:0031674~I band	3	1.91083	0.120254	SRI, DES, NEB	140	55	12782	4.98	1	0.576316	81.0304
GOTERM_CC_FAT	GO:0030016~myofibril	4	2.54777	0.120337	SRI, TRPC1, DES, NEB	140	111	12782	3.29009	1	0.566899	81.0536
GOTERM_CC_FAT	GO:0044449~contractile fiber part	4	2.54777	0.125119	SRI, TRPC1, DES, NEB	140	113	12782	3.23186	1	0.572579	82.3471
GOTERM_CC_FAT	GO:0043292~contractile fiber	4	2.54777	0.144903	SRI, TRPC1, DES, NEB	140	121	12782	3.01818	1	0.577984	86.8801
Annotation Cluster 41	Enrichment Score: 0.9418402032025818
Category	Term	Count	%	PValue	Genes	List Total	Pop Hits	Pop Total	Fold Enrichment	Bonferroni	Benjamini	FDR
SP_PIR_KEYWORDS	ubl conjugation pathway	9	5.73248	0.0558688	PJA2, ANAPC1, CUL3, FBXW7, UBE4A, FBXO16, ANAPC5, UBR5, CBLL1	157	509	19235	2.16629	1	0.385518	53.3948
GOTERM_BP_FAT	GO:0044265~cellular macromolecule catabolic process	14	8.9172	0.0568297	ANAPC1, ABCE1, ANAPC5, UBE4A, CIDEA, CBLL1, OAS2, CUL3, PJA2, FBXW7, FBXO16, UBR5, PSMA3, HDAC6	150	725	13528	1.74154	1	0.500327	62.6524
GOTERM_BP_FAT	GO:0051603~proteolysis involved in cellular protein catabolic process	11	7.00637	0.12604	PJA2, ANAPC1, CUL3, FBXW7, UBE4A, FBXO16, ANAPC5, UBR5, PSMA3, CBLL1, HDAC6	150	600	13528	1.65342	1	0.698249	89.6462
GOTERM_BP_FAT	GO:0044257~cellular protein catabolic process	11	7.00637	0.128994	PJA2, ANAPC1, CUL3, FBXW7, UBE4A, FBXO16, ANAPC5, UBR5, PSMA3, CBLL1, HDAC6	150	603	13528	1.6452	1	0.699612	90.2199
GOTERM_BP_FAT	GO:0030163~protein catabolic process	11	7.00637	0.148572	PJA2, ANAPC1, CUL3, FBXW7, UBE4A, FBXO16, ANAPC5, UBR5, PSMA3, CBLL1, HDAC6	150	622	13528	1.59494	1	0.728953	93.3297
GOTERM_BP_FAT	GO:0043632~modification-dependent macromolecule catabolic process	10	6.36943	0.182465	PJA2, ANAPC1, CUL3, FBXW7, UBE4A, FBXO16, ANAPC5, UBR5, PSMA3, CBLL1	150	574	13528	1.5712	1	0.77473	96.6335
GOTERM_BP_FAT	GO:0019941~modification-dependent protein catabolic process	10	6.36943	0.182465	PJA2, ANAPC1, CUL3, FBXW7, UBE4A, FBXO16, ANAPC5, UBR5, PSMA3, CBLL1	150	574	13528	1.5712	1	0.77473	96.6335
Annotation Cluster 42	Enrichment Score: 0.9156973045911099
Category	Term	Count	%	PValue	Genes	List Total	Pop Hits	Pop Total	Fold Enrichment	Bonferroni	Benjamini	FDR
SP_PIR_KEYWORDS	sh3 domain	5	3.18471	0.0917915	TJP1, NEB, TP53BP2, LCK, BZRAP1	157	210	19235	2.91705	1	0.452725	72.1572
INTERPRO	IPR001452:Src homology-3 domain	5	3.18471	0.128525	TJP1, NEB, TP53BP2, LCK, BZRAP1	152	213	16659	2.57274	1	0.98775	85.4818
SMART	SM00326:SH3	5	3.18471	0.151746	TJP1, NEB, TP53BP2, LCK, BZRAP1	89	213	9079	2.39463	1	0.948303	83.3101
Annotation Cluster 43	Enrichment Score: 0.9019589653722939
Category	Term	Count	%	PValue	Genes	List Total	Pop Hits	Pop Total	Fold Enrichment	Bonferroni	Benjamini	FDR
GOTERM_BP_FAT	GO:0031645~negative regulation of neurological system process	3	1.91083	0.0377825	KLK8, GRIK2, AVPR1A	150	28	13528	9.66286	1	0.431574	47.7086
GOTERM_BP_FAT	GO:0051969~regulation of transmission of nerve impulse	4	2.54777	0.220551	HRAS, KLK8, GRIK2, AVPR1A	150	147	13528	2.45406	1	0.818666	98.492
GOTERM_BP_FAT	GO:0031644~regulation of neurological system process	4	2.54777	0.236223	HRAS, KLK8, GRIK2, AVPR1A	150	153	13528	2.35782	1	0.833889	98.9287
Annotation Cluster 44	Enrichment Score: 0.9012437788472412
Category	Term	Count	%	PValue	Genes	List Total	Pop Hits	Pop Total	Fold Enrichment	Bonferroni	Benjamini	FDR
SP_PIR_KEYWORDS	serine/threonine-protein kinase	7	4.4586	0.0903815	PSKH2, TP53RK, CSNK1A1, ACVR2A, LMTK2, AURKB, PRKAA2	157	381	19235	2.25095	1	0.469784	71.5777
INTERPRO	IPR017441:Protein kinase, ATP binding site	8	5.09554	0.12017	PSKH2, TP53RK, CSNK1A1, ACVR2A, LCK, LMTK2, AURKB, PRKAA2	152	455	16659	1.92701	1	0.988183	83.4023
INTERPRO	IPR000719:Protein kinase, core	8	5.09554	0.142063	PSKH2, TP53RK, CSNK1A1, ACVR2A, LCK, LMTK2, AURKB, PRKAA2	152	476	16659	1.84199	1	0.989464	88.3444
GOTERM_MF_FAT	GO:0004674~protein serine/threonine kinase activity	8	5.09554	0.160942	PSKH2, TP53RK, CSNK1A1, ACVR2A, ITGAE, LMTK2, AURKB, PRKAA2	136	430	12983	1.77606	1	0.788884	91.271
Annotation Cluster 45	Enrichment Score: 0.8966907725083586
Category	Term	Count	%	PValue	Genes	List Total	Pop Hits	Pop Total	Fold Enrichment	Bonferroni	Benjamini	FDR
GOTERM_BP_FAT	GO:0009891~positive regulation of biosynthetic process	13	8.28025	0.0819504	HRAS, HSP90AA1, TLR3, IL21, TLR6, IRS1, TGFB1, JUN, AVPR1A, GLMN, BMP7, CCNA2, HDAC6	150	695	13528	1.68694	1	0.595388	76.2913
GOTERM_BP_FAT	GO:0031328~positive regulation of cellular biosynthetic process	12	7.64331	0.13482	HRAS, HSP90AA1, JUN, AVPR1A, GLMN, TLR3, TLR6, BMP7, IL21, CCNA2, IRS1, TGFB1	150	685	13528	1.57991	1	0.703812	91.2646
GOTERM_BP_FAT	GO:0010557~positive regulation of macromolecule biosynthetic process	11	7.00637	0.184766	HRAS, JUN, GLMN, TLR3, TLR6, BMP7, IL21, CCNA2, IRS1, TGFB1, HDAC6	150	654	13528	1.5169	1	0.773504	96.7895
Annotation Cluster 46	Enrichment Score: 0.8901842925027185
Category	Term	Count	%	PValue	Genes	List Total	Pop Hits	Pop Total	Fold Enrichment	Bonferroni	Benjamini	FDR
GOTERM_BP_FAT	GO:0050863~regulation of T cell activation	5	3.18471	0.0403157	LCK, CD2, GLMN, IL21, TGFB1	150	117	13528	3.85413	1	0.441828	49.9783
GOTERM_BP_FAT	GO:0051249~regulation of lymphocyte activation	5	3.18471	0.080873	LCK, CD2, GLMN, IL21, TGFB1	150	148	13528	3.04685	1	0.594995	75.8185
GOTERM_BP_FAT	GO:0002694~regulation of leukocyte activation	5	3.18471	0.111691	LCK, CD2, GLMN, IL21, TGFB1	150	166	13528	2.71647	1	0.677474	86.3808
GOTERM_BP_FAT	GO:0002696~positive regulation of leukocyte activation	4	2.54777	0.111855	LCK, CD2, IL21, TGFB1	150	106	13528	3.40327	1	0.675963	86.4231
GOTERM_BP_FAT	GO:0050867~positive regulation of cell activation	4	2.54777	0.123775	LCK, CD2, IL21, TGFB1	150	111	13528	3.24997	1	0.695099	89.1851
GOTERM_BP_FAT	GO:0050865~regulation of cell activation	5	3.18471	0.127756	LCK, CD2, GLMN, IL21, TGFB1	150	175	13528	2.57676	1	0.699659	89.9832
GOTERM_BP_FAT	GO:0051251~positive regulation of lymphocyte activation	3	1.91083	0.289587	LCK, IL21, TGFB1	150	97	13528	2.78928	1	0.875866	99.6835
GOTERM_BP_FAT	GO:0042110~T cell activation	3	1.91083	0.405301	LCK, CD2, TGFB1	150	126	13528	2.1473	1	0.933824	99.9841
Annotation Cluster 47	Enrichment Score: 0.8630337300434195
Category	Term	Count	%	PValue	Genes	List Total	Pop Hits	Pop Total	Fold Enrichment	Bonferroni	Benjamini	FDR
GOTERM_BP_FAT	GO:0080135~regulation of cellular response to stress	4	2.54777	0.104929	KLK8, GRIK2, TLR3, TLR6	150	103	13528	3.50239	1	0.657457	84.5263
GOTERM_BP_FAT	GO:0043408~regulation of MAPKKK cascade	4	2.54777	0.118952	GRIK2, TLR3, IL6R, TLR6	150	109	13528	3.3096	1	0.689595	88.1383
GOTERM_BP_FAT	GO:0046328~regulation of JNK cascade	3	1.91083	0.160551	GRIK2, TLR3, TLR6	150	65	13528	4.16246	1	0.741976	94.7451
GOTERM_BP_FAT	GO:0070302~regulation of stress-activated protein kinase signaling pathway	3	1.91083	0.176191	GRIK2, TLR3, TLR6	150	69	13528	3.92116	1	0.764655	96.1712
Annotation Cluster 48	Enrichment Score: 0.8604463108571654
Category	Term	Count	%	PValue	Genes	List Total	Pop Hits	Pop Total	Fold Enrichment	Bonferroni	Benjamini	FDR
GOTERM_MF_FAT	GO:0042626~ATPase activity, coupled to transmembrane movement of substances	4	2.54777	0.104695	ATP2B4, ATP1A3, ABCD4, ABCC2	136	109	12983	3.50324	1	0.740195	78.494
GOTERM_MF_FAT	GO:0043492~ATPase activity, coupled to movement of substances	4	2.54777	0.106853	ATP2B4, ATP1A3, ABCD4, ABCC2	136	110	12983	3.47139	1	0.736975	79.2034
GOTERM_MF_FAT	GO:0016820~hydrolase activity, acting on acid anhydrides, catalyzing transmembrane movement of substances	4	2.54777	0.109029	ATP2B4, ATP1A3, ABCD4, ABCC2	136	111	12983	3.44012	1	0.733985	79.8965
GOTERM_MF_FAT	GO:0015399~primary active transmembrane transporter activity	4	2.54777	0.134048	ATP2B4, ATP1A3, ABCD4, ABCC2	136	122	12983	3.12994	1	0.771709	86.4677
GOTERM_MF_FAT	GO:0015405~P-P-bond-hydrolysis-driven transmembrane transporter activity	4	2.54777	0.134048	ATP2B4, ATP1A3, ABCD4, ABCC2	136	122	12983	3.12994	1	0.771709	86.4677
GOTERM_MF_FAT	GO:0042623~ATPase activity, coupled	5	3.18471	0.313723	ATP2B4, ATP1A3, ABCD4, CETN1, ABCC2	136	272	12983	1.75484	1	0.906345	99.4656
Annotation Cluster 49	Enrichment Score: 0.8116932568221241
Category	Term	Count	%	PValue	Genes	List Total	Pop Hits	Pop Total	Fold Enrichment	Bonferroni	Benjamini	FDR
SP_PIR_KEYWORDS	ionic channel	7	4.4586	0.045357	TRPC1, GRIK2, PKD2, CACNA1E, SCNN1B, KCNK1, KCNE3	157	318	19235	2.69689	0.999998	0.34148	46.0127
GOTERM_MF_FAT	GO:0022836~gated channel activity	7	4.4586	0.104526	TRPC1, GRIK2, PKD2, CACNA1E, SCNN1B, KCNK1, KCNE3	136	310	12983	2.15562	1	0.750659	78.4377
GOTERM_MF_FAT	GO:0046873~metal ion transmembrane transporter activity	7	4.4586	0.127132	TRPC1, ATP2B4, PKD2, CACNA1E, SCNN1B, KCNK1, KCNE3	136	328	12983	2.03733	1	0.770767	84.8859
GOTERM_MF_FAT	GO:0005261~cation channel activity	6	3.82166	0.15877	TRPC1, PKD2, CACNA1E, SCNN1B, KCNK1, KCNE3	136	275	12983	2.08283	1	0.791553	90.9517
GOTERM_MF_FAT	GO:0005216~ion channel activity	7	4.4586	0.21381	TRPC1, GRIK2, PKD2, CACNA1E, SCNN1B, KCNK1, KCNE3	136	386	12983	1.7312	1	0.841111	96.4667
GOTERM_MF_FAT	GO:0022838~substrate specific channel activity	7	4.4586	0.233915	TRPC1, GRIK2, PKD2, CACNA1E, SCNN1B, KCNK1, KCNE3	136	398	12983	1.679	1	0.859248	97.5349
GOTERM_MF_FAT	GO:0015267~channel activity	7	4.4586	0.258088	TRPC1, GRIK2, PKD2, CACNA1E, SCNN1B, KCNK1, KCNE3	136	412	12983	1.62195	1	0.870301	98.4212
GOTERM_MF_FAT	GO:0022803~passive transmembrane transporter activity	7	4.4586	0.259841	TRPC1, GRIK2, PKD2, CACNA1E, SCNN1B, KCNK1, KCNE3	136	413	12983	1.61802	1	0.867773	98.4723
Annotation Cluster 50	Enrichment Score: 0.7938646463097014
Category	Term	Count	%	PValue	Genes	List Total	Pop Hits	Pop Total	Fold Enrichment	Bonferroni	Benjamini	FDR
GOTERM_CC_FAT	GO:0031982~vesicle	13	8.28025	0.0610654	SRI, RAB2A, HSP90AA1, STX2, HGF, RACGAP1, TLR6, TRH, ITGB1, TGFB1, PICALM, GNAS, BMP7	140	670	12782	1.77149	1	0.464767	55.8474
GOTERM_CC_FAT	GO:0031988~membrane-bounded vesicle	10	6.36943	0.16585	RAB2A, HSP90AA1, PICALM, STX2, HGF, TRH, BMP7, RACGAP1, ITGB1, TGFB1	140	568	12782	1.60739	1	0.608172	90.49
GOTERM_CC_FAT	GO:0016023~cytoplasmic membrane-bounded vesicle	9	5.73248	0.249475	RAB2A, HSP90AA1, PICALM, STX2, HGF, TRH, RACGAP1, ITGB1, TGFB1	140	550	12782	1.494	1	0.732328	97.585
GOTERM_CC_FAT	GO:0031410~cytoplasmic vesicle	10	6.36943	0.264243	RAB2A, HSP90AA1, PICALM, STX2, HGF, TRH, TLR6, RACGAP1, ITGB1, TGFB1	140	642	12782	1.42212	1	0.724683	98.1339
Annotation Cluster 51	Enrichment Score: 0.7727772450557885
Category	Term	Count	%	PValue	Genes	List Total	Pop Hits	Pop Total	Fold Enrichment	Bonferroni	Benjamini	FDR
BIOCARTA	h_CCR3Pathway:CCR3 signaling in Eosinophils	3	1.91083	0.090654	HRAS, GNAQ, GNAS	36	21	1437	5.70238	1	0.740161	68.0982
KEGG_PATHWAY	hsa04916:Melanogenesis	4	2.54777	0.188668	HRAS, ADCY1, GNAQ, GNAS	78	99	5085	2.63403	1	0.525603	90.4646
KEGG_PATHWAY	hsa04730:Long-term depression	3	1.91083	0.28092	HRAS, GNAQ, GNAS	78	69	5085	2.83445	1	0.604893	97.5448
Annotation Cluster 52	Enrichment Score: 0.7630358670618297
Category	Term	Count	%	PValue	Genes	List Total	Pop Hits	Pop Total	Fold Enrichment	Bonferroni	Benjamini	FDR
GOTERM_BP_FAT	GO:0032675~regulation of interleukin-6 production	3	1.91083	0.0595021	TLR3, IL6R, TLR6	150	36	13528	7.51556	1	0.509482	64.3943
GOTERM_BP_FAT	GO:0043408~regulation of MAPKKK cascade	4	2.54777	0.118952	GRIK2, TLR3, IL6R, TLR6	150	109	13528	3.3096	1	0.689595	88.1383
GOTERM_BP_FAT	GO:0042742~defense response to bacterium	3	1.91083	0.350274	TLR3, IL6R, TLR6	150	112	13528	2.41571	1	0.908851	99.9296
GOTERM_BP_FAT	GO:0009617~response to bacterium	4	2.54777	0.35772	JUN, TLR3, IL6R, TLR6	150	193	13528	1.86915	1	0.913105	99.942
Annotation Cluster 53	Enrichment Score: 0.7528155943974918
Category	Term	Count	%	PValue	Genes	List Total	Pop Hits	Pop Total	Fold Enrichment	Bonferroni	Benjamini	FDR
KEGG_PATHWAY	hsa05218:Melanoma	4	2.54777	0.0919195	HRAS, PIK3CB, PIK3CA, HGF	78	71	5085	3.67281	0.999967	0.374349	66.1707
KEGG_PATHWAY	hsa05220:Chronic myeloid leukemia	4	2.54777	0.104141	HRAS, PIK3CB, PIK3CA, TGFB1	78	75	5085	3.47692	0.999992	0.400471	70.9501
KEGG_PATHWAY	hsa04662:B cell receptor signaling pathway	4	2.54777	0.104141	HRAS, PIK3CB, JUN, PIK3CA	78	75	5085	3.47692	0.999992	0.400471	70.9501
KEGG_PATHWAY	hsa04012:ErbB signaling pathway	4	2.54777	0.144279	HRAS, PIK3CB, JUN, PIK3CA	78	87	5085	2.99735	1	0.44867	82.6472
KEGG_PATHWAY	hsa05213:Endometrial cancer	3	1.91083	0.185672	HRAS, PIK3CB, PIK3CA	78	52	5085	3.76109	1	0.531316	90.0613
KEGG_PATHWAY	hsa05223:Non-small cell lung cancer	3	1.91083	0.196683	HRAS, PIK3CB, PIK3CA	78	54	5085	3.62179	1	0.530424	91.4716
KEGG_PATHWAY	hsa05221:Acute myeloid leukemia	3	1.91083	0.218935	HRAS, PIK3CB, PIK3CA	78	58	5085	3.37202	1	0.551206	93.7807
KEGG_PATHWAY	hsa05214:Glioma	3	1.91083	0.247035	HRAS, PIK3CB, PIK3CA	78	63	5085	3.1044	1	0.569724	95.8802
KEGG_PATHWAY	hsa04370:VEGF signaling pathway	3	1.91083	0.314714	HRAS, PIK3CB, PIK3CA	78	75	5085	2.60769	1	0.627038	98.5708
KEGG_PATHWAY	hsa04664:Fc epsilon RI signaling pathway	3	1.91083	0.3315	HRAS, PIK3CB, PIK3CA	78	78	5085	2.5074	1	0.641553	98.9185
Annotation Cluster 54	Enrichment Score: 0.7499969977975441
Category	Term	Count	%	PValue	Genes	List Total	Pop Hits	Pop Total	Fold Enrichment	Bonferroni	Benjamini	FDR
GOTERM_BP_FAT	GO:0010498~proteasomal protein catabolic process	4	2.54777	0.10266	ANAPC1, CUL3, ANAPC5, PSMA3	150	102	13528	3.53673	1	0.653242	83.8524
GOTERM_BP_FAT	GO:0043161~proteasomal ubiquitin-dependent protein catabolic process	4	2.54777	0.10266	ANAPC1, CUL3, ANAPC5, PSMA3	150	102	13528	3.53673	1	0.653242	83.8524
GOTERM_BP_FAT	GO:0031145~anaphase-promoting complex-dependent proteasomal ubiquitin-dependent protein catabolic process	3	1.91083	0.160551	ANAPC1, ANAPC5, PSMA3	150	65	13528	4.16246	1	0.741976	94.7451
GOTERM_BP_FAT	GO:0051436~negative regulation of ubiquitin-protein ligase activity during mitotic cell cycle	3	1.91083	0.160551	ANAPC1, ANAPC5, PSMA3	150	65	13528	4.16246	1	0.741976	94.7451
GOTERM_BP_FAT	GO:0051352~negative regulation of ligase activity	3	1.91083	0.168339	ANAPC1, ANAPC5, PSMA3	150	67	13528	4.03821	1	0.752061	95.5082
GOTERM_BP_FAT	GO:0051444~negative regulation of ubiquitin-protein ligase activity	3	1.91083	0.168339	ANAPC1, ANAPC5, PSMA3	150	67	13528	4.03821	1	0.752061	95.5082
GOTERM_BP_FAT	GO:0051437~positive regulation of ubiquitin-protein ligase activity during mitotic cell cycle	3	1.91083	0.172258	ANAPC1, ANAPC5, PSMA3	150	68	13528	3.97882	1	0.759217	95.8515
GOTERM_BP_FAT	GO:0051443~positive regulation of ubiquitin-protein ligase activity	3	1.91083	0.180139	ANAPC1, ANAPC5, PSMA3	150	70	13528	3.86514	1	0.771443	96.4686
GOTERM_BP_FAT	GO:0051439~regulation of ubiquitin-protein ligase activity during mitotic cell cycle	3	1.91083	0.1841	ANAPC1, ANAPC5, PSMA3	150	71	13528	3.8107	1	0.775092	96.7451
GOTERM_BP_FAT	GO:0051351~positive regulation of ligase activity	3	1.91083	0.19206	ANAPC1, ANAPC5, PSMA3	150	73	13528	3.7063	1	0.784973	97.2402
GOTERM_BP_FAT	GO:0031397~negative regulation of protein ubiquitination	3	1.91083	0.196057	ANAPC1, ANAPC5, PSMA3	150	74	13528	3.65622	1	0.789715	97.4613
GOTERM_BP_FAT	GO:0051438~regulation of ubiquitin-protein ligase activity	3	1.91083	0.212143	ANAPC1, ANAPC5, PSMA3	150	78	13528	3.46872	1	0.80876	98.1934
GOTERM_BP_FAT	GO:0051340~regulation of ligase activity	3	1.91083	0.224291	ANAPC1, ANAPC5, PSMA3	150	81	13528	3.34025	1	0.822044	98.6092
GOTERM_BP_FAT	GO:0031398~positive regulation of protein ubiquitination	3	1.91083	0.236491	ANAPC1, ANAPC5, PSMA3	150	84	13528	3.22095	1	0.833091	98.935
GOTERM_BP_FAT	GO:0031396~regulation of protein ubiquitination	3	1.91083	0.301815	ANAPC1, ANAPC5, PSMA3	150	100	13528	2.7056	1	0.882078	99.7637
Annotation Cluster 55	Enrichment Score: 0.7365519108594609
Category	Term	Count	%	PValue	Genes	List Total	Pop Hits	Pop Total	Fold Enrichment	Bonferroni	Benjamini	FDR
GOTERM_BP_FAT	GO:0010579~positive regulation of adenylate cyclase activity by G-protein signaling pathway	3	1.91083	0.0716229	ADCY1, GNAQ, GNAS	150	40	13528	6.764	1	0.560845	71.3787
GOTERM_BP_FAT	GO:0010578~regulation of adenylate cyclase activity involved in G-protein signaling	3	1.91083	0.0716229	ADCY1, GNAQ, GNAS	150	40	13528	6.764	1	0.560845	71.3787
GOTERM_BP_FAT	GO:0007189~activation of adenylate cyclase activity by G-protein signaling pathway	3	1.91083	0.0716229	ADCY1, GNAQ, GNAS	150	40	13528	6.764	1	0.560845	71.3787
GOTERM_BP_FAT	GO:0030814~regulation of cAMP metabolic process	4	2.54777	0.104929	ADCY1, GNAQ, PKD2, GNAS	150	103	13528	3.50239	1	0.657457	84.5263
GOTERM_BP_FAT	GO:0007190~activation of adenylate cyclase activity	3	1.91083	0.122805	ADCY1, GNAQ, GNAS	150	55	13528	4.91927	1	0.694008	88.9819
GOTERM_BP_FAT	GO:0045762~positive regulation of adenylate cyclase activity	3	1.91083	0.126475	ADCY1, GNAQ, GNAS	150	56	13528	4.83143	1	0.697664	89.7326
GOTERM_BP_FAT	GO:0030799~regulation of cyclic nucleotide metabolic process	4	2.54777	0.128668	ADCY1, GNAQ, PKD2, GNAS	150	113	13528	3.19245	1	0.700516	90.1579
GOTERM_BP_FAT	GO:0031281~positive regulation of cyclase activity	3	1.91083	0.13017	ADCY1, GNAQ, GNAS	150	57	13528	4.74667	1	0.697526	90.4398
GOTERM_BP_FAT	GO:0006140~regulation of nucleotide metabolic process	4	2.54777	0.136134	ADCY1, GNAQ, PKD2, GNAS	150	116	13528	3.10989	1	0.705766	91.4852
GOTERM_BP_FAT	GO:0051349~positive regulation of lyase activity	3	1.91083	0.137635	ADCY1, GNAQ, GNAS	150	59	13528	4.58576	1	0.708222	91.7309
KEGG_PATHWAY	hsa04916:Melanogenesis	4	2.54777	0.188668	HRAS, ADCY1, GNAQ, GNAS	78	99	5085	2.63403	1	0.525603	90.4646
GOTERM_BP_FAT	GO:0007188~G-protein signaling, coupled to cAMP nucleotide second messenger	3	1.91083	0.240567	ADCY1, GNAQ, GNAS	150	85	13528	3.18306	1	0.836581	99.0268
GOTERM_BP_FAT	GO:0019933~cAMP-mediated signaling	3	1.91083	0.281421	ADCY1, GNAQ, GNAS	150	95	13528	2.848	1	0.870818	99.6163
GOTERM_BP_FAT	GO:0045761~regulation of adenylate cyclase activity	3	1.91083	0.285505	ADCY1, GNAQ, GNAS	150	96	13528	2.81833	1	0.873374	99.6514
GOTERM_BP_FAT	GO:0031279~regulation of cyclase activity	3	1.91083	0.297743	ADCY1, GNAQ, GNAS	150	99	13528	2.73293	1	0.879752	99.7394
GOTERM_BP_FAT	GO:0030817~regulation of cAMP biosynthetic process	3	1.91083	0.305884	ADCY1, GNAQ, GNAS	150	101	13528	2.67881	1	0.884346	99.7858
GOTERM_BP_FAT	GO:0051339~regulation of lyase activity	3	1.91083	0.305884	ADCY1, GNAQ, GNAS	150	101	13528	2.67881	1	0.884346	99.7858
GOTERM_BP_FAT	GO:0030808~regulation of nucleotide biosynthetic process	3	1.91083	0.342264	ADCY1, GNAQ, GNAS	150	110	13528	2.45964	1	0.904691	99.9135
GOTERM_BP_FAT	GO:0030802~regulation of cyclic nucleotide biosynthetic process	3	1.91083	0.342264	ADCY1, GNAQ, GNAS	150	110	13528	2.45964	1	0.904691	99.9135
GOTERM_BP_FAT	GO:0007187~G-protein signaling, coupled to cyclic nucleotide second messenger	3	1.91083	0.362227	ADCY1, GNAQ, GNAS	150	115	13528	2.3527	1	0.91367	99.9485
GOTERM_BP_FAT	GO:0019935~cyclic-nucleotide-mediated signaling	3	1.91083	0.420627	ADCY1, GNAQ, GNAS	150	130	13528	2.08123	1	0.940713	99.9898
Annotation Cluster 56	Enrichment Score: 0.7318782768413555
Category	Term	Count	%	PValue	Genes	List Total	Pop Hits	Pop Total	Fold Enrichment	Bonferroni	Benjamini	FDR
GOTERM_BP_FAT	GO:0051047~positive regulation of secretion	4	2.54777	0.118952	AVPR1A, GLMN, TRH, TGFB1	150	109	13528	3.3096	1	0.689595	88.1383
GOTERM_BP_FAT	GO:0051046~regulation of secretion	5	3.18471	0.183519	AVPR1A, CIDEA, GLMN, TRH, TGFB1	150	202	13528	2.23234	1	0.775391	96.7058
GOTERM_BP_FAT	GO:0060341~regulation of cellular localization	5	3.18471	0.291952	AVPR1A, CIDEA, GLMN, TRH, TGFB1	150	248	13528	1.81828	1	0.876495	99.7008
Annotation Cluster 57	Enrichment Score: 0.6940115818107144
Category	Term	Count	%	PValue	Genes	List Total	Pop Hits	Pop Total	Fold Enrichment	Bonferroni	Benjamini	FDR
GOTERM_BP_FAT	GO:0043066~negative regulation of apoptosis	7	4.4586	0.196091	BAG4, HRAS, GRIK2, CIDEA, PIK3CA, HGF, BIRC3	150	354	13528	1.78335	1	0.78838	97.4631
GOTERM_BP_FAT	GO:0043069~negative regulation of programmed cell death	7	4.4586	0.204614	BAG4, HRAS, GRIK2, CIDEA, PIK3CA, HGF, BIRC3	150	359	13528	1.75851	1	0.801119	97.8798
GOTERM_BP_FAT	GO:0060548~negative regulation of cell death	7	4.4586	0.206335	BAG4, HRAS, GRIK2, CIDEA, PIK3CA, HGF, BIRC3	150	360	13528	1.75363	1	0.801445	97.9557
Annotation Cluster 58	Enrichment Score: 0.6782264515220073
Category	Term	Count	%	PValue	Genes	List Total	Pop Hits	Pop Total	Fold Enrichment	Bonferroni	Benjamini	FDR
GOTERM_BP_FAT	GO:0042129~regulation of T cell proliferation	3	1.91083	0.149002	GLMN, IL21, TGFB1	150	62	13528	4.36387	1	0.726641	93.3862
GOTERM_BP_FAT	GO:0050670~regulation of lymphocyte proliferation	3	1.91083	0.23242	GLMN, IL21, TGFB1	150	83	13528	3.25976	1	0.830713	98.8352
GOTERM_BP_FAT	GO:0032944~regulation of mononuclear cell proliferation	3	1.91083	0.236491	GLMN, IL21, TGFB1	150	84	13528	3.22095	1	0.833091	98.935
GOTERM_BP_FAT	GO:0070663~regulation of leukocyte proliferation	3	1.91083	0.236491	GLMN, IL21, TGFB1	150	84	13528	3.22095	1	0.833091	98.935
Annotation Cluster 59	Enrichment Score: 0.6422445283585283
Category	Term	Count	%	PValue	Genes	List Total	Pop Hits	Pop Total	Fold Enrichment	Bonferroni	Benjamini	FDR
GOTERM_BP_FAT	GO:0016477~cell migration	6	3.82166	0.188857	TNS1, TNN, IL6R, SCNN1B, ITGB1, TGFB1	150	276	13528	1.96058	1	0.780194	97.0502
GOTERM_BP_FAT	GO:0051674~localization of cell	6	3.82166	0.250361	TNS1, TNN, IL6R, SCNN1B, ITGB1, TGFB1	150	307	13528	1.76261	1	0.845487	99.2178
GOTERM_BP_FAT	GO:0048870~cell motility	6	3.82166	0.250361	TNS1, TNN, IL6R, SCNN1B, ITGB1, TGFB1	150	307	13528	1.76261	1	0.845487	99.2178
Annotation Cluster 60	Enrichment Score: 0.6392136777824327	Nucleotide biosynthetic process
Category	Term	Count	%	PValue	Genes	List Total	Pop Hits	Pop Total	Fold Enrichment	Bonferroni	Benjamini	FDR
GOTERM_BP_FAT	GO:0009165~nucleotide biosynthetic process	5	3.18471	0.149542	TYMS, ADCY1, ATP2B4, ATP1A3, TGFB1	150	186	13528	2.42437	1	0.726333	93.4565
GOTERM_BP_FAT	GO:0034654~nucleobase, nucleoside, nucleotide and nucleic acid biosynthetic process	5	3.18471	0.164094	TYMS, ADCY1, ATP2B4, ATP1A3, TGFB1	150	193	13528	2.33644	1	0.745496	95.1063
GOTERM_BP_FAT	GO:0034404~nucleobase, nucleoside and nucleotide biosynthetic process	5	3.18471	0.164094	TYMS, ADCY1, ATP2B4, ATP1A3, TGFB1	150	193	13528	2.33644	1	0.745496	95.1063
GOTERM_BP_FAT	GO:0006164~purine nucleotide biosynthetic process	4	2.54777	0.22337	ADCY1, ATP2B4, ATP1A3, TGFB1	150	148	13528	2.43748	1	0.821858	98.5812
GOTERM_BP_FAT	GO:0006163~purine nucleotide metabolic process	4	2.54777	0.336624	ADCY1, ATP2B4, ATP1A3, TGFB1	150	186	13528	1.9395	1	0.901557	99.9001
GOTERM_BP_FAT	GO:0044271~nitrogen compound biosynthetic process	5	3.18471	0.482611	TYMS, ADCY1, ATP2B4, ATP1A3, TGFB1	150	325	13528	1.38749	1	0.96197	99.9985
Annotation Cluster 61	Enrichment Score: 0.5706995954373291
Category	Term	Count	%	PValue	Genes	List Total	Pop Hits	Pop Total	Fold Enrichment	Bonferroni	Benjamini	FDR
GOTERM_BP_FAT	GO:0007568~aging	4	2.54777	0.121355	HRAS, SERPINA7, JUN, TGFB1	150	110	13528	3.27952	1	0.691371	88.6711
GOTERM_BP_FAT	GO:0051054~positive regulation of DNA metabolic process	3	1.91083	0.126475	HRAS, JUN, TGFB1	150	56	13528	4.83143	1	0.697664	89.7326
GOTERM_BP_FAT	GO:0006275~regulation of DNA replication	3	1.91083	0.149002	HRAS, JUN, TGFB1	150	62	13528	4.36387	1	0.726641	93.3862
GOTERM_BP_FAT	GO:0051052~regulation of DNA metabolic process	3	1.91083	0.358251	HRAS, JUN, TGFB1	150	114	13528	2.37333	1	0.912802	99.9428
BIOCARTA	h_mapkPathway:MAPKinase Signaling Pathway	3	1.91083	0.590568	HRAS, JUN, TGFB1	36	80	1437	1.49687	1	0.998222	99.9978
KEGG_PATHWAY	hsa04010:MAPK signaling pathway	4	2.54777	0.778202	HRAS, JUN, CACNA1E, TGFB1	78	267	5085	0.976664	1	0.969895	100
Annotation Cluster 62	Enrichment Score: 0.5654014116150604
Category	Term	Count	%	PValue	Genes	List Total	Pop Hits	Pop Total	Fold Enrichment	Bonferroni	Benjamini	FDR
GOTERM_BP_FAT	GO:0019953~sexual reproduction	8	5.09554	0.241069	ACVR2A, STX2, DIAPH2, BIRC3, RACGAP1, ITGB1, TGFB1, C17ORF75	150	458	13528	1.57531	1	0.836128	99.0375
GOTERM_BP_FAT	GO:0007276~gamete generation	7	4.4586	0.269506	ACVR2A, DIAPH2, BIRC3, RACGAP1, ITGB1, TGFB1, C17ORF75	150	395	13528	1.59824	1	0.86109	99.4939
GOTERM_BP_FAT	GO:0048609~reproductive process in a multicellular organism	8	5.09554	0.290297	ACVR2A, DIAPH2, AVPR1A, BIRC3, RACGAP1, ITGB1, TGFB1, C17ORF75	150	487	13528	1.48151	1	0.875679	99.6888
GOTERM_BP_FAT	GO:0032504~multicellular organism reproduction	8	5.09554	0.290297	ACVR2A, DIAPH2, AVPR1A, BIRC3, RACGAP1, ITGB1, TGFB1, C17ORF75	150	487	13528	1.48151	1	0.875679	99.6888
Annotation Cluster 63	Enrichment Score: 0.5547117859841173
Category	Term	Count	%	PValue	Genes	List Total	Pop Hits	Pop Total	Fold Enrichment	Bonferroni	Benjamini	FDR
GOTERM_MF_FAT	GO:0017016~Ras GTPase binding	3	1.91083	0.244281	DIAPH2, IPO5, ECT2	136	91	12983	3.14714	1	0.86772	97.9601
GOTERM_MF_FAT	GO:0031267~small GTPase binding	3	1.91083	0.282858	DIAPH2, IPO5, ECT2	136	101	12983	2.83554	1	0.884805	99.0151
GOTERM_MF_FAT	GO:0051020~GTPase binding	3	1.91083	0.313623	DIAPH2, IPO5, ECT2	136	109	12983	2.62743	1	0.909828	99.4645
Annotation Cluster 64	Enrichment Score: 0.544497840410342
Category	Term	Count	%	PValue	Genes	List Total	Pop Hits	Pop Total	Fold Enrichment	Bonferroni	Benjamini	FDR
GOTERM_BP_FAT	GO:0035113~embryonic appendage morphogenesis	3	1.91083	0.248728	GNAQ, GNAS, FLVCR1	150	87	13528	3.10989	1	0.844418	99.1886
GOTERM_BP_FAT	GO:0030326~embryonic limb morphogenesis	3	1.91083	0.248728	GNAQ, GNAS, FLVCR1	150	87	13528	3.10989	1	0.844418	99.1886
GOTERM_BP_FAT	GO:0035107~appendage morphogenesis	3	1.91083	0.297743	GNAQ, GNAS, FLVCR1	150	99	13528	2.73293	1	0.879752	99.7394
GOTERM_BP_FAT	GO:0035108~limb morphogenesis	3	1.91083	0.297743	GNAQ, GNAS, FLVCR1	150	99	13528	2.73293	1	0.879752	99.7394
GOTERM_BP_FAT	GO:0060173~limb development	3	1.91083	0.314008	GNAQ, GNAS, FLVCR1	150	103	13528	2.6268	1	0.887865	99.8243
GOTERM_BP_FAT	GO:0048736~appendage development	3	1.91083	0.314008	GNAQ, GNAS, FLVCR1	150	103	13528	2.6268	1	0.887865	99.8243
Annotation Cluster 65	Enrichment Score: 0.5406613885299143
Category	Term	Count	%	PValue	Genes	List Total	Pop Hits	Pop Total	Fold Enrichment	Bonferroni	Benjamini	FDR
GOTERM_BP_FAT	GO:0050768~negative regulation of neurogenesis	3	1.91083	0.0877736	KLK8, BMP7, TGFB1	150	45	13528	6.01244	1	0.612546	78.6996
GOTERM_BP_FAT	GO:0010721~negative regulation of cell development	3	1.91083	0.0979345	KLK8, BMP7, TGFB1	150	48	13528	5.63667	1	0.641481	82.3599
GOTERM_BP_FAT	GO:0050767~regulation of neurogenesis	3	1.91083	0.553276	KLK8, BMP7, TGFB1	150	166	13528	1.62988	1	0.977763	99.9999
GOTERM_BP_FAT	GO:0051960~regulation of nervous system development	3	1.91083	0.627755	KLK8, BMP7, TGFB1	150	192	13528	1.40917	1	0.989318	100
GOTERM_BP_FAT	GO:0060284~regulation of cell development	3	1.91083	0.663226	KLK8, BMP7, TGFB1	150	205	13528	1.3198	1	0.992975	100
Annotation Cluster 66	Enrichment Score: 0.5196896066816943
Category	Term	Count	%	PValue	Genes	List Total	Pop Hits	Pop Total	Fold Enrichment	Bonferroni	Benjamini	FDR
GOTERM_BP_FAT	GO:0050708~regulation of protein secretion	3	1.91083	0.133891	CIDEA, GLMN, TGFB1	150	58	13528	4.66483	1	0.702945	91.1053
GOTERM_BP_FAT	GO:0051223~regulation of protein transport	3	1.91083	0.358251	CIDEA, GLMN, TGFB1	150	114	13528	2.37333	1	0.912802	99.9428
GOTERM_BP_FAT	GO:0070201~regulation of establishment of protein localization	3	1.91083	0.38588	CIDEA, GLMN, TGFB1	150	121	13528	2.23603	1	0.924827	99.9727
GOTERM_BP_FAT	GO:0032880~regulation of protein localization	3	1.91083	0.450662	CIDEA, GLMN, TGFB1	150	138	13528	1.96058	1	0.951045	99.9958
Annotation Cluster 67	Enrichment Score: 0.5053702459375631
Category	Term	Count	%	PValue	Genes	List Total	Pop Hits	Pop Total	Fold Enrichment	Bonferroni	Benjamini	FDR
GOTERM_MF_FAT	GO:0022843~voltage-gated cation channel activity	4	2.54777	0.197019	PKD2, CACNA1E, KCNK1, KCNE3	136	147	12983	2.59764	1	0.831837	95.2606
GOTERM_MF_FAT	GO:0005244~voltage-gated ion channel activity	4	2.54777	0.330875	PKD2, CACNA1E, KCNK1, KCNE3	136	195	12983	1.95822	1	0.916861	99.624
GOTERM_MF_FAT	GO:0022832~voltage-gated channel activity	4	2.54777	0.330875	PKD2, CACNA1E, KCNK1, KCNE3	136	195	12983	1.95822	1	0.916861	99.624
SP_PIR_KEYWORDS	voltage-gated channel	3	1.91083	0.341449	CACNA1E, KCNK1, KCNE3	157	150	19235	2.45032	1	0.811914	99.6101
GOTERM_MF_FAT	GO:0005267~potassium channel activity	3	1.91083	0.403633	PKD2, KCNK1, KCNE3	136	133	12983	2.15331	1	0.955014	99.9241
Annotation Cluster 68	Enrichment Score: 0.5049115860078031
Category	Term	Count	%	PValue	Genes	List Total	Pop Hits	Pop Total	Fold Enrichment	Bonferroni	Benjamini	FDR
GOTERM_BP_FAT	GO:0030097~hemopoiesis	5	3.18471	0.262569	LMO2, LCK, ITGB1, TGFB1, FLVCR1	150	236	13528	1.91073	1	0.856834	99.4067
GOTERM_BP_FAT	GO:0048534~hemopoietic or lymphoid organ development	5	3.18471	0.32176	LMO2, LCK, ITGB1, TGFB1, FLVCR1	150	260	13528	1.73436	1	0.892557	99.8549
GOTERM_BP_FAT	GO:0002520~immune system development	5	3.18471	0.361818	LMO2, LCK, ITGB1, TGFB1, FLVCR1	150	276	13528	1.63382	1	0.914057	99.9479
Annotation Cluster 69	Enrichment Score: 0.4851037431838036
Category	Term	Count	%	PValue	Genes	List Total	Pop Hits	Pop Total	Fold Enrichment	Bonferroni	Benjamini	FDR
GOTERM_BP_FAT	GO:0001568~blood vessel development	5	3.18471	0.284558	LMO2, JUN, PLCD3, GLMN, RHOB	150	245	13528	1.84054	1	0.873305	99.6436
GOTERM_BP_FAT	GO:0001944~vasculature development	5	3.18471	0.299372	LMO2, JUN, PLCD3, GLMN, RHOB	150	251	13528	1.79655	1	0.880508	99.7494
GOTERM_BP_FAT	GO:0048514~blood vessel morphogenesis	4	2.54777	0.411439	JUN, PLCD3, GLMN, RHOB	150	211	13528	1.7097	1	0.936772	99.9867
Annotation Cluster 70	Enrichment Score: 0.4692648112105643
Category	Term	Count	%	PValue	Genes	List Total	Pop Hits	Pop Total	Fold Enrichment	Bonferroni	Benjamini	FDR
SP_PIR_KEYWORDS	potassium transport	3	1.91083	0.239305	ATP1A3, KCNK1, KCNE3	157	115	19235	3.19607	1	0.730964	97.3546
SP_PIR_KEYWORDS	potassium	3	1.91083	0.272339	ATP1A3, KCNK1, KCNE3	157	126	19235	2.91705	1	0.755522	98.5329
GOTERM_MF_FAT	GO:0030955~potassium ion binding	3	1.91083	0.385278	ATP1A3, KCNK1, KCNE3	136	128	12983	2.23742	1	0.948446	99.8843
GOTERM_BP_FAT	GO:0006813~potassium ion transport	3	1.91083	0.528573	ATP1A3, KCNK1, KCNE3	150	160	13528	1.691	1	0.972749	99.9997
Annotation Cluster 71	Enrichment Score: 0.4645692656185012
Category	Term	Count	%	PValue	Genes	List Total	Pop Hits	Pop Total	Fold Enrichment	Bonferroni	Benjamini	FDR
GOTERM_BP_FAT	GO:0006164~purine nucleotide biosynthetic process	4	2.54777	0.22337	ADCY1, ATP2B4, ATP1A3, TGFB1	150	148	13528	2.43748	1	0.821858	98.5812
GOTERM_BP_FAT	GO:0006754~ATP biosynthetic process	3	1.91083	0.256898	ATP2B4, ATP1A3, TGFB1	150	89	13528	3.04	1	0.851836	99.325
GOTERM_BP_FAT	GO:0009206~purine ribonucleoside triphosphate biosynthetic process	3	1.91083	0.293667	ATP2B4, ATP1A3, TGFB1	150	98	13528	2.76082	1	0.877367	99.7127
GOTERM_BP_FAT	GO:0009145~purine nucleoside triphosphate biosynthetic process	3	1.91083	0.297743	ATP2B4, ATP1A3, TGFB1	150	99	13528	2.73293	1	0.879752	99.7394
GOTERM_BP_FAT	GO:0009201~ribonucleoside triphosphate biosynthetic process	3	1.91083	0.297743	ATP2B4, ATP1A3, TGFB1	150	99	13528	2.73293	1	0.879752	99.7394
GOTERM_BP_FAT	GO:0009142~nucleoside triphosphate biosynthetic process	3	1.91083	0.309949	ATP2B4, ATP1A3, TGFB1	150	102	13528	2.65255	1	0.886559	99.806
GOTERM_BP_FAT	GO:0046034~ATP metabolic process	3	1.91083	0.322112	ATP2B4, ATP1A3, TGFB1	150	105	13528	2.57676	1	0.892055	99.8562
GOTERM_BP_FAT	GO:0006163~purine nucleotide metabolic process	4	2.54777	0.336624	ADCY1, ATP2B4, ATP1A3, TGFB1	150	186	13528	1.9395	1	0.901557	99.9001
GOTERM_BP_FAT	GO:0009152~purine ribonucleotide biosynthetic process	3	1.91083	0.370151	ATP2B4, ATP1A3, TGFB1	150	117	13528	2.31248	1	0.917363	99.9583
GOTERM_BP_FAT	GO:0009205~purine ribonucleoside triphosphate metabolic process	3	1.91083	0.370151	ATP2B4, ATP1A3, TGFB1	150	117	13528	2.31248	1	0.917363	99.9583
GOTERM_BP_FAT	GO:0009199~ribonucleoside triphosphate metabolic process	3	1.91083	0.374098	ATP2B4, ATP1A3, TGFB1	150	118	13528	2.29288	1	0.919467	99.9625
GOTERM_BP_FAT	GO:0009144~purine nucleoside triphosphate metabolic process	3	1.91083	0.389787	ATP2B4, ATP1A3, TGFB1	150	122	13528	2.2177	1	0.926725	99.9755
GOTERM_BP_FAT	GO:0009260~ribonucleotide biosynthetic process	3	1.91083	0.397567	ATP2B4, ATP1A3, TGFB1	150	124	13528	2.18194	1	0.929787	99.9803
GOTERM_BP_FAT	GO:0009141~nucleoside triphosphate metabolic process	3	1.91083	0.424427	ATP2B4, ATP1A3, TGFB1	150	131	13528	2.06534	1	0.941681	99.9908
GOTERM_BP_FAT	GO:0009150~purine ribonucleotide metabolic process	3	1.91083	0.450662	ATP2B4, ATP1A3, TGFB1	150	138	13528	1.96058	1	0.951045	99.9958
GOTERM_BP_FAT	GO:0009259~ribonucleotide metabolic process	3	1.91083	0.483608	ATP2B4, ATP1A3, TGFB1	150	147	13528	1.84054	1	0.961965	99.9985
Annotation Cluster 72	Enrichment Score: 0.4589233040059403
Category	Term	Count	%	PValue	Genes	List Total	Pop Hits	Pop Total	Fold Enrichment	Bonferroni	Benjamini	FDR
GOTERM_BP_FAT	GO:0030384~phosphoinositide metabolic process	3	1.91083	0.19206	PIGK, PIK3CB, PIK3CA	150	73	13528	3.7063	1	0.784973	97.2402
GOTERM_BP_FAT	GO:0006644~phospholipid metabolic process	4	2.54777	0.348686	PIGK, PIK3CB, PIK3CA, OC90	150	190	13528	1.89867	1	0.908337	99.9266
GOTERM_BP_FAT	GO:0006650~glycerophospholipid metabolic process	3	1.91083	0.374098	PIGK, PIK3CB, PIK3CA	150	118	13528	2.29288	1	0.919467	99.9625
GOTERM_BP_FAT	GO:0019637~organophosphate metabolic process	4	2.54777	0.378729	PIGK, PIK3CB, PIK3CA, OC90	150	200	13528	1.80373	1	0.921343	99.9669
GOTERM_BP_FAT	GO:0046486~glycerolipid metabolic process	3	1.91083	0.534809	PIGK, PIK3CB, PIK3CA	150	162	13528	1.67012	1	0.973893	99.9997
Annotation Cluster 73	Enrichment Score: 0.4334579745668121
Category	Term	Count	%	PValue	Genes	List Total	Pop Hits	Pop Total	Fold Enrichment	Bonferroni	Benjamini	FDR
GOTERM_BP_FAT	GO:0030098~lymphocyte differentiation	3	1.91083	0.314008	LCK, ITGB1, TGFB1	150	103	13528	2.6268	1	0.887865	99.8243
GOTERM_BP_FAT	GO:0046649~lymphocyte activation	4	2.54777	0.375735	LCK, CD2, ITGB1, TGFB1	150	199	13528	1.8128	1	0.919945	99.9641
GOTERM_BP_FAT	GO:0002521~leukocyte differentiation	3	1.91083	0.424427	LCK, ITGB1, TGFB1	150	131	13528	2.06534	1	0.941681	99.9908
Annotation Cluster 74	Enrichment Score: 0.4008832977127094
Category	Term	Count	%	PValue	Genes	List Total	Pop Hits	Pop Total	Fold Enrichment	Bonferroni	Benjamini	FDR
GOTERM_BP_FAT	GO:0006606~protein import into nucleus	3	1.91083	0.244646	JUN, IPO5, TGFB1	150	86	13528	3.14605	1	0.839981	99.1111
GOTERM_BP_FAT	GO:0051170~nuclear import	3	1.91083	0.252812	JUN, IPO5, TGFB1	150	88	13528	3.07455	1	0.847625	99.2597
GOTERM_BP_FAT	GO:0034504~protein localization in nucleus	3	1.91083	0.277336	JUN, IPO5, TGFB1	150	94	13528	2.8783	1	0.867198	99.5779
GOTERM_BP_FAT	GO:0017038~protein import	3	1.91083	0.424427	JUN, IPO5, TGFB1	150	131	13528	2.06534	1	0.941681	99.9908
GOTERM_BP_FAT	GO:0033365~protein localization in organelle	3	1.91083	0.471798	JUN, IPO5, TGFB1	150	146	13528	1.85315	1	0.958649	99.9978
GOTERM_BP_FAT	GO:0051169~nuclear transport	3	1.91083	0.510985	JUN, IPO5, TGFB1	150	158	13528	1.71241	1	0.968787	99.9994
GOTERM_BP_FAT	GO:0006913~nucleocytoplasmic transport	3	1.91083	0.513612	JUN, IPO5, TGFB1	150	156	13528	1.73436	1	0.969283	99.9995
GOTERM_BP_FAT	GO:0006605~protein targeting	3	1.91083	0.688637	JUN, IPO5, TGFB1	150	215	13528	1.25842	1	0.994648	100
Annotation Cluster 75	Enrichment Score: 0.3558167911023008
Category	Term	Count	%	PValue	Genes	List Total	Pop Hits	Pop Total	Fold Enrichment	Bonferroni	Benjamini	FDR
GOTERM_BP_FAT	GO:0048858~cell projection morphogenesis	5	3.18471	0.284558	OFD1, KLK8, UNC5B, TNN, BMP7	150	245	13528	1.84054	1	0.873305	99.6436
GOTERM_BP_FAT	GO:0032990~cell part morphogenesis	5	3.18471	0.31179	OFD1, KLK8, UNC5B, TNN, BMP7	150	256	13528	1.76146	1	0.887464	99.8145
GOTERM_BP_FAT	GO:0030030~cell projection organization	6	3.82166	0.381719	OFD1, KLK8, UNC5B, STX2, TNN, BMP7	150	368	13528	1.47043	1	0.922714	99.9695
GOTERM_BP_FAT	GO:0048812~neuron projection morphogenesis	4	2.54777	0.417334	KLK8, UNC5B, TNN, BMP7	150	213	13528	1.69365	1	0.939476	99.9887
GOTERM_BP_FAT	GO:0031175~neuron projection development	4	2.54777	0.538132	KLK8, UNC5B, TNN, BMP7	150	256	13528	1.40917	1	0.974505	99.9998
GOTERM_BP_FAT	GO:0007409~axonogenesis	3	1.91083	0.630583	UNC5B, TNN, BMP7	150	193	13528	1.40187	1	0.989556	100
GOTERM_BP_FAT	GO:0048667~cell morphogenesis involved in neuron differentiation	3	1.91083	0.673583	UNC5B, TNN, BMP7	150	209	13528	1.29455	1	0.99365	100
Annotation Cluster 76	Enrichment Score: 0.3476049737649154
Category	Term	Count	%	PValue	Genes	List Total	Pop Hits	Pop Total	Fold Enrichment	Bonferroni	Benjamini	FDR
SP_PIR_KEYWORDS	metalloprotein	3	1.91083	0.266328	CYP1B1, AOX1, ACP5	157	124	19235	2.96409	1	0.751825	98.3636
SP_PIR_KEYWORDS	iron	4	2.54777	0.40792	CYP1B1, AOX1, ACP5, RPE65	157	285	19235	1.71952	1	0.866359	99.9051
GOTERM_MF_FAT	GO:0005506~iron ion binding	3	1.91083	0.834052	CYP1B1, AOX1, ACP5	136	308	12983	0.929837	1	0.999859	100
Annotation Cluster 77	Enrichment Score: 0.2987563588184688
Category	Term	Count	%	PValue	Genes	List Total	Pop Hits	Pop Total	Fold Enrichment	Bonferroni	Benjamini	FDR
GOTERM_BP_FAT	GO:0032355~response to estradiol stimulus	3	1.91083	0.119163	BMP7, CCNA2, TGFB1	150	54	13528	5.01037	1	0.688279	88.1859
GOTERM_BP_FAT	GO:0043627~response to estrogen stimulus	3	1.91083	0.322112	BMP7, CCNA2, TGFB1	150	105	13528	2.57676	1	0.892055	99.8562
GOTERM_BP_FAT	GO:0045935~positive regulation of nucleobase, nucleoside, nucleotide and nucleic acid metabolic process	5	3.18471	0.917562	HRAS, JUN, BMP7, CCNA2, TGFB1	150	624	13528	0.72265	1	0.999978	100
GOTERM_BP_FAT	GO:0045941~positive regulation of transcription	4	2.54777	0.951106	JUN, BMP7, CCNA2, TGFB1	150	564	13528	0.639622	1	0.999997	100
GOTERM_BP_FAT	GO:0010628~positive regulation of gene expression	4	2.54777	0.957647	JUN, BMP7, CCNA2, TGFB1	150	581	13528	0.620906	1	0.999999	100
Annotation Cluster 78	Enrichment Score: 0.297962505384568	histone modification
Category	Term	Count	%	PValue	Genes	List Total	Pop Hits	Pop Total	Fold Enrichment	Bonferroni	Benjamini	FDR
GOTERM_BP_FAT	GO:0016570~histone modification	3	1.91083	0.389787	CDC73, HDAC11, HDAC6	150	122	13528	2.2177	1	0.926725	99.9755
GOTERM_BP_FAT	GO:0016569~covalent chromatin modification	3	1.91083	0.405301	CDC73, HDAC11, HDAC6	150	126	13528	2.1473	1	0.933824	99.9841
GOTERM_BP_FAT	GO:0016568~chromatin modification	3	1.91083	0.808179	CDC73, HDAC11, HDAC6	150	274	13528	0.987445	1	0.99926	100
Annotation Cluster 79	Enrichment Score: 0.2842783714833687
Category	Term	Count	%	PValue	Genes	List Total	Pop Hits	Pop Total	Fold Enrichment	Bonferroni	Benjamini	FDR
INTERPRO	IPR008957:Fibronectin, type III-like fold	3	1.91083	0.493342	BZRAP1, TNN, IL6R	152	184	16659	1.78694	1	0.999992	99.9928
INTERPRO	IPR003961:Fibronectin, type III	3	1.91083	0.514194	BZRAP1, TNN, IL6R	152	190	16659	1.73051	1	0.999994	99.996
SMART	SM00060:FN3	3	1.91083	0.553209	BZRAP1, TNN, IL6R	89	190	9079	1.6107	1	0.999683	99.9844
Annotation Cluster 80	Enrichment Score: 0.25050238874287073
Category	Term	Count	%	PValue	Genes	List Total	Pop Hits	Pop Total	Fold Enrichment	Bonferroni	Benjamini	FDR
GOTERM_CC_FAT	GO:0044432~endoplasmic reticulum part	5	3.18471	0.524124	PIGK, CYP1B1, TOR1A, ALG6, SSR4	140	347	12782	1.31556	1	0.925269	99.9935
GOTERM_CC_FAT	GO:0005789~endoplasmic reticulum membrane	4	2.54777	0.563272	PIGK, CYP1B1, ALG6, SSR4	140	269	12782	1.35762	1	0.93539	99.9979
GOTERM_CC_FAT	GO:0042175~nuclear envelope-endoplasmic reticulum network	4	2.54777	0.600262	PIGK, CYP1B1, ALG6, SSR4	140	284	12782	1.28592	1	0.947832	99.9993
Annotation Cluster 81	Enrichment Score: 0.2479193910120492	organelle lumen
Category	Term	Count	%	PValue	Genes	List Total	Pop Hits	Pop Total	Fold Enrichment	Bonferroni	Benjamini	FDR
GOTERM_CC_FAT	GO:0043233~organelle lumen	21	13.3758	0.517	ANAPC1, KIF23, IKBKAP, POLI, ACADM, ADARB1, ANAPC5, E2F5, CDC73, HDAC11, HGF, TGFB1, CCNE2, JUN, IPO5, TOR1A, PRKAA2, CCNA2, OAT, KIF20A, HDAC6	140	1820	12782	1.05346	1	0.926879	99.9921
GOTERM_CC_FAT	GO:0031974~membrane-enclosed lumen	21	13.3758	0.554789	ANAPC1, KIF23, IKBKAP, POLI, ACADM, ADARB1, ANAPC5, E2F5, CDC73, HDAC11, HGF, TGFB1, CCNE2, JUN, IPO5, TOR1A, PRKAA2, CCNA2, OAT, KIF20A, HDAC6	140	1856	12782	1.03303	1	0.936014	99.9972
GOTERM_CC_FAT	GO:0070013~intracellular organelle lumen	20	12.7389	0.571513	ANAPC1, KIF23, IKBKAP, POLI, ACADM, ADARB1, ANAPC5, E2F5, CDC73, HDAC11, TGFB1, CCNE2, JUN, IPO5, TOR1A, PRKAA2, CCNA2, OAT, KIF20A, HDAC6	140	1779	12782	1.02642	1	0.937056	99.9983
GOTERM_CC_FAT	GO:0031981~nuclear lumen	16	10.1911	0.62184	ANAPC1, KIF23, IKBKAP, ADARB1, POLI, ANAPC5, E2F5, CDC73, HDAC11, CCNE2, JUN, IPO5, PRKAA2, CCNA2, KIF20A, HDAC6	140	1450	12782	1.00745	1	0.95277	99.9997
Annotation Cluster 82	Enrichment Score: 0.2001396419829128
Category	Term	Count	%	PValue	Genes	List Total	Pop Hits	Pop Total	Fold Enrichment	Bonferroni	Benjamini	FDR
SP_PIR_KEYWORDS	ank repeat	3	1.91083	0.581468	TRPC1, TP53BP2, KIDINS220	157	240	19235	1.53145	1	0.953071	99.9991
INTERPRO	IPR002110:Ankyrin	3	1.91083	0.638276	TRPC1, TP53BP2, KIDINS220	152	238	16659	1.3815	1	1	99.9999
SMART	SM00248:ANK	3	1.91083	0.676156	TRPC1, TP53BP2, KIDINS220	89	238	9079	1.28586	1	0.999961	99.9995
Annotation Cluster 83	Enrichment Score: 0.12254889839888468
Category	Term	Count	%	PValue	Genes	List Total	Pop Hits	Pop Total	Fold Enrichment	Bonferroni	Benjamini	FDR
INTERPRO	IPR017907:Zinc finger, RING-type, conserved site	3	1.91083	0.724412	PJA2, CBLL1, BIRC3	152	280	16659	1.17427	1	1	100
INTERPRO	IPR001841:Zinc finger, RING-type	3	1.91083	0.752395	PJA2, CBLL1, BIRC3	152	296	16659	1.1108	1	1	100
SMART	SM00184:RING	3	1.91083	0.786903	PJA2, CBLL1, BIRC3	89	296	9079	1.0339	1	0.999978	100
Annotation Cluster 84	Enrichment Score: 0.09320811578015141
Category	Term	Count	%	PValue	Genes	List Total	Pop Hits	Pop Total	Fold Enrichment	Bonferroni	Benjamini	FDR
GOTERM_BP_FAT	GO:0031667~response to nutrient levels	4	2.54777	0.369739	JUN, BMP7, TGFB1, HDAC6	150	197	13528	1.8312	1	0.917737	99.9578
GOTERM_BP_FAT	GO:0008285~negative regulation of cell proliferation	4	2.54777	0.763942	JUN, GLMN, BMP7, TGFB1	150	361	13528	0.999298	1	0.998257	100
GOTERM_BP_FAT	GO:0045944~positive regulation of transcription from RNA polymerase II promoter	3	1.91083	0.918602	JUN, BMP7, TGFB1	150	371	13528	0.729272	1	0.999979	100
GOTERM_BP_FAT	GO:0045941~positive regulation of transcription	4	2.54777	0.951106	JUN, BMP7, CCNA2, TGFB1	150	564	13528	0.639622	1	0.999997	100
GOTERM_BP_FAT	GO:0010628~positive regulation of gene expression	4	2.54777	0.957647	JUN, BMP7, CCNA2, TGFB1	150	581	13528	0.620906	1	0.999999	100
GOTERM_BP_FAT	GO:0045893~positive regulation of transcription, DNA-dependent	3	1.91083	0.96997	JUN, BMP7, TGFB1	150	477	13528	0.567212	1	1	100
GOTERM_BP_FAT	GO:0051254~positive regulation of RNA metabolic process	3	1.91083	0.971107	JUN, BMP7, TGFB1	150	481	13528	0.562495	1	1	100
Annotation Cluster 85	Enrichment Score: 0.08968851735199776	integral to membrane
Category	Term	Count	%	PValue	Genes	List Total	Pop Hits	Pop Total	Fold Enrichment	Bonferroni	Benjamini	FDR
SP_PIR_KEYWORDS	transmembrane	41	26.1146	0.555044	SLC9A8, ADCY1, SLC38A2, GRIK2, ITGAE, TLR3, ALG6, TLR6, ITGB1, PIGK, ATP2B4, UNC5B, LMTK2, PKD2, CD2, TICAM2, ABCD4, SCNN1B, RAMP1, KCNE3, FLVCR1, TRPC1, STX2, TM2D2, SLC6A12, SEC11B, ATP1A3, IL6R, KIDINS220, KCNK1, ABCG8, ACVR2A, LYVE1, TMPRSS11E, AVPR1A, TBXA2R, SLC25A19, CACNA1E, GOSR1, ABCC2, SSR4	157	4973	19235	1.01009	1	0.945807	99.9979
GOTERM_CC_FAT	GO:0031224~intrinsic to membrane	50	31.8471	0.973505	SLC9A8, HRAS, ADCY1, GRIK2, TLR3, ALG6, RPE65, TLR6, PIGK, ATP2B4, UNC5B, TICAM2, RHOB, RAMP1, FLVCR1, STX2, IL6R, KIDINS220, IRS1, ACVR2A, TMPRSS11E, IPO5, GNAS, SLC38A2, ITGAE, ACP5, ITGB1, CD2, PKD2, LMTK2, ABCD4, SCNN1B, RAB6C, KCNE3, RAB2A, TRPC1, TM2D2, SLC6A12, SEC11B, ATP1A3, KCNK1, ABCG8, LYVE1, TBXA2R, AVPR1A, SLC25A19, CACNA1E, ABCC2, GOSR1, SSR4	140	5485	12782	0.83227	1	0.999931	100
GOTERM_CC_FAT	GO:0016021~integral to membrane	44	28.0255	0.996021	SLC9A8, ADCY1, SLC38A2, GRIK2, ITGAE, TLR3, ACP5, ALG6, TLR6, ITGB1, PIGK, ATP2B4, UNC5B, LMTK2, PKD2, CD2, TICAM2, ABCD4, SCNN1B, RAMP1, KCNE3, FLVCR1, TRPC1, STX2, TM2D2, SLC6A12, SEC11B, ATP1A3, IL6R, KIDINS220, KCNK1, IRS1, ABCG8, ACVR2A, LYVE1, TMPRSS11E, IPO5, AVPR1A, TBXA2R, SLC25A19, CACNA1E, GOSR1, ABCC2, SSR4	140	5297	12782	0.758392	1	0.999999	100
Annotation Cluster 86	Enrichment Score: 0.03466986424653246
Category	Term	Count	%	PValue	Genes	List Total	Pop Hits	Pop Total	Fold Enrichment	Bonferroni	Benjamini	FDR
GOTERM_CC_FAT	GO:0044451~nucleoplasm part	6	3.82166	0.727095	IKBKAP, E2F5, JUN, CDC73, HDAC11, HDAC6	140	555	12782	0.987027	1	0.977381	100
SP_PIR_KEYWORDS	Transcription	7	4.4586	0.999544	IKBKAP, E2F5, JUN, CDC73, HDAC11, IRAK1BP1, HDAC6	157	2071	19235	0.414105	1	1	100
SP_PIR_KEYWORDS	transcription regulation	6	3.82166	0.999841	IKBKAP, E2F5, JUN, HDAC11, IRAK1BP1, HDAC6	157	2026	19235	0.362831	1	1	100
GOTERM_BP_FAT	GO:0006350~transcription	8	5.09554	0.999993	IKBKAP, E2F5, JUN, CDC73, SKIL, HDAC11, IRAK1BP1, HDAC6	150	2101	13528	0.343405	1	1	100
Annotation Cluster 87	Enrichment Score: 0.013179575744105498
Category	Term	Count	%	PValue	Genes	List Total	Pop Hits	Pop Total	Fold Enrichment	Bonferroni	Benjamini	FDR
GOTERM_MF_FAT	GO:0046872~metal ion binding	35	22.293	0.964099	SRI, SLC9A8, ADCY1, SLC38A2, CYP1B1, LMO2, ITGAE, ACP5, CETN1, CBLL1, AURKB, ATP2B4, PKD2, PLCD3, PRKAA2, SCNN1B, KCNE3, TRPC1, POLI, ADARB1, ATP1A3, ACACA, RACGAP1, BIRC3, KCNK1, OC90, MMP12, PJA2, ACVR2A, MAN2C1, UBR5, AOX1, CACNA1E, SSR4, HDAC6	136	4140	12983	0.807056	1	1	100
GOTERM_MF_FAT	GO:0043169~cation binding	35	22.293	0.969534	SRI, SLC9A8, ADCY1, SLC38A2, CYP1B1, LMO2, ITGAE, ACP5, CETN1, CBLL1, AURKB, ATP2B4, PKD2, PLCD3, PRKAA2, SCNN1B, KCNE3, TRPC1, POLI, ADARB1, ATP1A3, ACACA, RACGAP1, BIRC3, KCNK1, OC90, MMP12, PJA2, ACVR2A, MAN2C1, UBR5, AOX1, CACNA1E, SSR4, HDAC6	136	4179	12983	0.799525	1	1	100
GOTERM_MF_FAT	GO:0043167~ion binding	35	22.293	0.976735	SRI, SLC9A8, ADCY1, SLC38A2, CYP1B1, LMO2, ITGAE, ACP5, CETN1, CBLL1, AURKB, ATP2B4, PKD2, PLCD3, PRKAA2, SCNN1B, KCNE3, TRPC1, POLI, ADARB1, ATP1A3, ACACA, RACGAP1, BIRC3, KCNK1, OC90, MMP12, PJA2, ACVR2A, MAN2C1, UBR5, AOX1, CACNA1E, SSR4, HDAC6	136	4241	12983	0.787836	1	1	100
Annotation Cluster 88	Enrichment Score: 4.894437228685226E-5
Category	Term	Count	%	PValue	Genes	List Total	Pop Hits	Pop Total	Fold Enrichment	Bonferroni	Benjamini	FDR
GOTERM_MF_FAT	GO:0030528~transcription regulator activity	6	3.82166	0.999734	IKBKAP, E2F5, JUN, SKIL, TGFB1, HDAC6	136	1512	12983	0.378822	1	1	100
GOTERM_BP_FAT	GO:0006355~regulation of transcription, DNA-dependent	7	4.4586	0.999957	IKBKAP, E2F5, JUN, SKIL, BMP7, TGFB1, HDAC6	150	1773	13528	0.356067	1	1	100
GOTERM_BP_FAT	GO:0051252~regulation of RNA metabolic process	7	4.4586	0.999971	IKBKAP, E2F5, JUN, SKIL, BMP7, TGFB1, HDAC6	150	1813	13528	0.348211	1	1	100

## Sheet: enhanced
Annotation Cluster 1	Enrichment Score: 15.289768588908132	cell cycle / mitosis
Category	Term	Count	%	PValue	Genes	List Total	Pop Hits	Pop Total	Fold Enrichment	Bonferroni	Benjamini	FDR
GOTERM_BP_FAT	GO:0000280~nuclear division	14	45.1613	1.15809e-16	ANAPC1, KIF23, KIF11, ANAPC5, NUF2, KIF18A, CETN1, ESPL1, CEP55, AURKB, SMC2, DCTN1, INCENP, CCNA2	29	220	13528	29.6853	8.24896e-14	8.24896e-14	1.66533e-13
GOTERM_BP_FAT	GO:0007067~mitosis	14	45.1613	1.15809e-16	ANAPC1, KIF23, KIF11, ANAPC5, NUF2, KIF18A, CETN1, ESPL1, CEP55, AURKB, SMC2, DCTN1, INCENP, CCNA2	29	220	13528	29.6853	8.24896e-14	8.24896e-14	1.66533e-13
GOTERM_BP_FAT	GO:0000087~M phase of mitotic cell cycle	14	45.1613	1.4668e-16	ANAPC1, KIF23, KIF11, ANAPC5, NUF2, KIF18A, CETN1, ESPL1, CEP55, AURKB, SMC2, DCTN1, INCENP, CCNA2	29	224	13528	29.1552	8.24896e-14	4.11893e-14	1.66533e-13
GOTERM_BP_FAT	GO:0048285~organelle fission	14	45.1613	1.95878e-16	ANAPC1, KIF23, KIF11, ANAPC5, NUF2, KIF18A, CETN1, ESPL1, CEP55, AURKB, SMC2, DCTN1, INCENP, CCNA2	29	229	13528	28.5186	1.64979e-13	5.4956e-14	3.33067e-13
GOTERM_BP_FAT	GO:0022403~cell cycle phase	16	51.6129	3.82372e-16	ANAPC1, KIF23, KIF11, ANAPC5, NUF2, KIF18A, CETN1, ESPL1, AURKB, CEP55, SMC2, DCTN1, CUL3, INCENP, TUBG1, CCNA2	29	414	13528	18.0283	2.47469e-13	6.18394e-14	5.10703e-13
GOTERM_BP_FAT	GO:0000279~M phase	15	48.3871	5.55197e-16	ANAPC1, KIF23, KIF11, ANAPC5, NUF2, KIF18A, CETN1, ESPL1, AURKB, CEP55, SMC2, DCTN1, INCENP, TUBG1, CCNA2	29	329	13528	21.2682	4.12448e-13	8.24896e-14	8.43769e-13
GOTERM_BP_FAT	GO:0022402~cell cycle process	17	54.8387	1.29039e-15	ANAPC1, KIF23, KIF11, ANAPC5, NUF2, KIF18A, ESPL1, CETN1, AURKB, CEP55, SMC2, DCTN1, TGFB1, CUL3, INCENP, TUBG1, CCNA2	29	565	13528	14.0358	9.89875e-13	1.64979e-13	2.02061e-12
GOTERM_BP_FAT	GO:0000278~mitotic cell cycle	15	48.3871	2.9507e-15	ANAPC1, KIF23, KIF11, ANAPC5, NUF2, KIF18A, CETN1, ESPL1, AURKB, CEP55, SMC2, DCTN1, CUL3, INCENP, CCNA2	29	370	13528	18.9115	2.22722e-12	3.1819e-13	4.55191e-12
GOTERM_BP_FAT	GO:0007049~cell cycle	18	58.0645	7.9188e-15	ANAPC1, KIF23, KIF11, ANAPC5, NUF2, KIF18A, CDC73, ESPL1, CETN1, AURKB, CEP55, SMC2, DCTN1, TGFB1, CUL3, INCENP, TUBG1, CCNA2	29	776	13528	10.8205	5.85676e-12	7.32081e-13	1.19793e-11
Annotation Cluster 2	Enrichment Score: 11.811456973260922	cell division
Category	Term	Count	%	PValue	Genes	List Total	Pop Hits	Pop Total	Fold Enrichment	Bonferroni	Benjamini	FDR
SP_PIR_KEYWORDS	mitosis	11	35.4839	1.20885e-13	KIF23, ANAPC1, KIF11, ANAPC5, INCENP, NUF2, CETN1, CEP55, AURKB, CCNA2, SMC2	31	183	19235	37.2968	1.13649e-11	1.13649e-11	1.32627e-10
GOTERM_BP_FAT	GO:0051301~cell division	13	41.9355	2.06253e-13	ANAPC1, KIF23, KIF11, ANAPC5, DIAPH2, NUF2, CETN1, ESPL1, CEP55, AURKB, SMC2, INCENP, CCNA2	29	295	13528	20.5569	1.53266e-10	1.70295e-11	3.1356e-10
SP_PIR_KEYWORDS	cell division	11	35.4839	4.72143e-12	KIF23, ANAPC1, KIF11, ANAPC5, INCENP, NUF2, CETN1, CEP55, AURKB, CCNA2, SMC2	31	264	19235	25.8535	4.43816e-10	2.21908e-10	5.17937e-09
SP_PIR_KEYWORDS	cell cycle	12	38.7097	4.82309e-11	KIF23, ANAPC1, KIF11, ANAPC5, INCENP, NUF2, CDC73, CETN1, CEP55, AURKB, CCNA2, SMC2	31	461	19235	16.1514	4.53371e-09	1.51124e-09	5.29088e-08
Annotation Cluster 3	Enrichment Score: 4.689558376310573	microtubule cytoskeleton
Category	Term	Count	%	PValue	Genes	List Total	Pop Hits	Pop Total	Fold Enrichment	Bonferroni	Benjamini	FDR
GOTERM_CC_FAT	GO:0015630~microtubule cytoskeleton	11	35.4839	2.71853e-07	KIF23, KIF11, INCENP, KIF18A, CETN1, ESPL1, CEP55, AURKB, TUBG1, DCTN1, KIF20A	31	549	12782	8.26147	3.12626e-05	1.56314e-05	0.000309663
GOTERM_CC_FAT	GO:0044430~cytoskeletal part	11	35.4839	3.79849e-05	KIF23, KIF11, INCENP, KIF18A, CETN1, ESPL1, CEP55, AURKB, TUBG1, DCTN1, KIF20A	31	952	12782	4.76423	0.00435882	0.00109149	0.0432594
GOTERM_CC_FAT	GO:0005856~cytoskeleton	11	35.4839	0.00082676	KIF23, KIF11, INCENP, KIF18A, CETN1, ESPL1, CEP55, AURKB, TUBG1, DCTN1, KIF20A	31	1381	12782	3.28425	0.0907332	0.0105129	0.937712
Annotation Cluster 4	Enrichment Score: 3.7409752566184005
Category	Term	Count	%	PValue	Genes	List Total	Pop Hits	Pop Total	Fold Enrichment	Bonferroni	Benjamini	FDR
INTERPRO	IPR019821:Kinesin, motor region, conserved site	4	12.9032	4.67198e-05	KIF23, KIF11, KIF18A, KIF20A	29	42	16659	54.7094	0.00414952	0.00414952	0.0507041
INTERPRO	IPR001752:Kinesin, motor region	4	12.9032	4.67198e-05	KIF23, KIF11, KIF18A, KIF20A	29	42	16659	54.7094	0.00414952	0.00414952	0.0507041
SMART	SM00129:KISc	4	12.9032	4.94425e-05	KIF23, KIF11, KIF18A, KIF20A	17	42	9079	50.8627	0.00088959	0.00088959	0.0364394
GOTERM_MF_FAT	GO:0003774~motor activity	5	16.129	0.000103333	KIF23, KIF11, KIF18A, DCTN1, KIF20A	24	142	12983	19.0478	0.0121199	0.0121199	0.118195
GOTERM_MF_FAT	GO:0003777~microtubule motor activity	4	12.9032	0.000326153	KIF23, KIF11, KIF18A, KIF20A	24	77	12983	28.1017	0.0377609	0.0190621	0.372626
SP_PIR_KEYWORDS	motor protein	4	12.9032	0.00111995	KIF23, KIF11, KIF18A, KIF20A	31	132	19235	18.8025	0.0999763	0.0149351	1.22174
GOTERM_BP_FAT	GO:0007018~microtubule-based movement	4	12.9032	0.00159666	KIF23, KIF11, KIF18A, KIF20A	29	113	13528	16.5127	0.694946	0.0715178	2.39975
Annotation Cluster 5	Enrichment Score: 1.8278935158709173
Category	Term	Count	%	PValue	Genes	List Total	Pop Hits	Pop Total	Fold Enrichment	Bonferroni	Benjamini	FDR
GOTERM_MF_FAT	GO:0032553~ribonucleotide binding	9	29.0323	0.0107054	KIF23, ABCE1, KIF11, KIF18A, CETN1, AURKB, TUBG1, SMC2, KIF20A	24	1836	12983	2.65176	0.719183	0.345151	11.5894
GOTERM_MF_FAT	GO:0032555~purine ribonucleotide binding	9	29.0323	0.0107054	KIF23, ABCE1, KIF11, KIF18A, CETN1, AURKB, TUBG1, SMC2, KIF20A	24	1836	12983	2.65176	0.719183	0.345151	11.5894
GOTERM_MF_FAT	GO:0005524~ATP binding	8	25.8065	0.0115129	KIF23, ABCE1, KIF11, KIF18A, CETN1, AURKB, SMC2, KIF20A	24	1477	12983	2.93004	0.744978	0.289369	12.4117
GOTERM_MF_FAT	GO:0032559~adenyl ribonucleotide binding	8	25.8065	0.012362	KIF23, ABCE1, KIF11, KIF18A, CETN1, AURKB, SMC2, KIF20A	24	1497	12983	2.89089	0.769571	0.254397	13.2689
SP_PIR_KEYWORDS	nucleotide-binding	8	25.8065	0.0132436	KIF23, ABCE1, KIF11, KIF18A, AURKB, TUBG1, SMC2, KIF20A	31	1686	19235	2.94417	0.714416	0.0991666	13.606
GOTERM_MF_FAT	GO:0017076~purine nucleotide binding	9	29.0323	0.0138401	KIF23, ABCE1, KIF11, KIF18A, CETN1, AURKB, TUBG1, SMC2, KIF20A	24	1918	12983	2.53839	0.806899	0.239736	14.7428
SP_PIR_KEYWORDS	atp-binding	7	22.5806	0.0150652	KIF23, ABCE1, KIF11, KIF18A, AURKB, SMC2, KIF20A	31	1326	19235	3.27556	0.759949	0.0968996	15.3395
GOTERM_MF_FAT	GO:0030554~adenyl nucleotide binding	8	25.8065	0.0162297	KIF23, ABCE1, KIF11, KIF18A, CETN1, AURKB, SMC2, KIF20A	24	1577	12983	2.74424	0.85497	0.241058	17.0774
GOTERM_MF_FAT	GO:0001883~purine nucleoside binding	8	25.8065	0.0175461	KIF23, ABCE1, KIF11, KIF18A, CETN1, AURKB, SMC2, KIF20A	24	1601	12983	2.7031	0.876166	0.229797	18.3384
GOTERM_MF_FAT	GO:0001882~nucleoside binding	8	25.8065	0.0181748	KIF23, ABCE1, KIF11, KIF18A, CETN1, AURKB, SMC2, KIF20A	24	1612	12983	2.68466	0.885176	0.213752	18.9345
GOTERM_MF_FAT	GO:0000166~nucleotide binding	9	29.0323	0.0335434	KIF23, ABCE1, KIF11, KIF18A, CETN1, AURKB, TUBG1, SMC2, KIF20A	24	2245	12983	2.16865	0.982155	0.331422	32.3261
Annotation Cluster 6	Enrichment Score: 1.6849396018871916
Category	Term	Count	%	PValue	Genes	List Total	Pop Hits	Pop Total	Fold Enrichment	Bonferroni	Benjamini	FDR
SP_PIR_KEYWORDS	nucleotide binding	3	9.67742	0.0120484	KIF23, ABCE1, KIF11	31	107	19235	17.3967	0.679999	0.0984003	12.4511
SP_PIR_KEYWORDS	P-loop	3	9.67742	0.0140487	KIF23, ABCE1, KIF11	31	116	19235	16.047	0.735508	0.0972443	14.3761
SP_PIR_KEYWORDS	ATP	3	9.67742	0.0520731	KIF23, ABCE1, KIF11	31	236	19235	7.88751	0.993441	0.269614	44.3811
Annotation Cluster 7	Enrichment Score: 1.6638314595071066	regulation of protein modification
Category	Term	Count	%	PValue	Genes	List Total	Pop Hits	Pop Total	Fold Enrichment	Bonferroni	Benjamini	FDR
GOTERM_BP_FAT	GO:0031400~negative regulation of protein modification process	4	12.9032	0.00185186	ANAPC1, ANAPC5, JUN, TGFB1	29	119	13528	15.6801	0.747717	0.0778174	2.77828
GOTERM_BP_FAT	GO:0032269~negative regulation of cellular protein metabolic process	4	12.9032	0.00594272	ANAPC1, ANAPC5, JUN, TGFB1	29	180	13528	10.3663	0.988069	0.190134	8.6621
GOTERM_BP_FAT	GO:0051248~negative regulation of protein metabolic process	4	12.9032	0.00660355	ANAPC1, ANAPC5, JUN, TGFB1	29	187	13528	9.97824	0.992721	0.200493	9.58075
GOTERM_BP_FAT	GO:0031399~regulation of protein modification process	4	12.9032	0.0224817	ANAPC1, ANAPC5, JUN, TGFB1	29	295	13528	6.32519	1	0.41019	29.2235
GOTERM_BP_FAT	GO:0032268~regulation of cellular protein metabolic process	4	12.9032	0.073335	ANAPC1, ANAPC5, JUN, TGFB1	29	474	13528	3.93656	1	0.740075	68.5808
GOTERM_BP_FAT	GO:0010604~positive regulation of macromolecule metabolic process	5	16.129	0.0978631	ANAPC1, ANAPC5, JUN, CCNA2, TGFB1	29	857	13528	2.7216	1	0.79021	79.1022
GOTERM_BP_FAT	GO:0010605~negative regulation of macromolecule metabolic process	4	12.9032	0.192331	ANAPC1, ANAPC5, JUN, TGFB1	29	734	13528	2.54214	1	0.91624	96.1108
Annotation Cluster 8	Enrichment Score: 1.5203721061945057	regulation of apoptosis
Category	Term	Count	%	PValue	Genes	List Total	Pop Hits	Pop Total	Fold Enrichment	Bonferroni	Benjamini	FDR
GOTERM_BP_FAT	GO:0043065~positive regulation of apoptosis	5	16.129	0.0112602	CUL3, JUN, CIDEA, ECT2, TGFB1	29	430	13528	5.42422	0.999778	0.306371	15.8136
GOTERM_BP_FAT	GO:0043068~positive regulation of programmed cell death	5	16.129	0.0115298	CUL3, JUN, CIDEA, ECT2, TGFB1	29	433	13528	5.38664	0.999819	0.301637	16.1618
GOTERM_BP_FAT	GO:0010942~positive regulation of cell death	5	16.129	0.0117117	CUL3, JUN, CIDEA, ECT2, TGFB1	29	435	13528	5.36187	0.999842	0.295402	16.3961
GOTERM_BP_FAT	GO:0006917~induction of apoptosis	4	12.9032	0.0277515	CUL3, CIDEA, ECT2, TGFB1	29	320	13528	5.83103	1	0.469356	34.8067
GOTERM_BP_FAT	GO:0012502~induction of programmed cell death	4	12.9032	0.027975	CUL3, CIDEA, ECT2, TGFB1	29	321	13528	5.81287	1	0.452468	35.0341
GOTERM_BP_FAT	GO:0042981~regulation of apoptosis	5	16.129	0.0816402	CUL3, JUN, CIDEA, ECT2, TGFB1	29	804	13528	2.90101	1	0.762632	72.5993
GOTERM_BP_FAT	GO:0043067~regulation of programmed cell death	5	16.129	0.0839933	CUL3, JUN, CIDEA, ECT2, TGFB1	29	812	13528	2.87243	1	0.757573	73.6474
GOTERM_BP_FAT	GO:0010941~regulation of cell death	5	16.129	0.0848846	CUL3, JUN, CIDEA, ECT2, TGFB1	29	815	13528	2.86186	1	0.753968	74.0345
Annotation Cluster 9	Enrichment Score: 1.235705571003316	proteolysis
Category	Term	Count	%	PValue	Genes	List Total	Pop Hits	Pop Total	Fold Enrichment	Bonferroni	Benjamini	FDR
KEGG_PATHWAY	hsa04120:Ubiquitin mediated proteolysis	4	12.9032	0.00269376	ANAPC1, CUL3, ANAPC5, UBR5	12	137	5085	12.3723	0.0777343	0.0396533	2.27157
GOTERM_BP_FAT	GO:0006511~ubiquitin-dependent protein catabolic process	4	12.9032	0.0133177	ANAPC1, CUL3, ANAPC5, UBR5	29	242	13528	7.71046	0.999953	0.318279	18.4376
SP_PIR_KEYWORDS	ubl conjugation pathway	4	12.9032	0.0440918	ANAPC1, CUL3, ANAPC5, UBR5	31	509	19235	4.8761	0.985575	0.246167	39.0227
GOTERM_BP_FAT	GO:0043632~modification-dependent macromolecule catabolic process	4	12.9032	0.113872	ANAPC1, CUL3, ANAPC5, UBR5	29	574	13528	3.25075	1	0.828172	84.0818
GOTERM_BP_FAT	GO:0019941~modification-dependent protein catabolic process	4	12.9032	0.113872	ANAPC1, CUL3, ANAPC5, UBR5	29	574	13528	3.25075	1	0.828172	84.0818
GOTERM_BP_FAT	GO:0051603~proteolysis involved in cellular protein catabolic process	4	12.9032	0.125608	ANAPC1, CUL3, ANAPC5, UBR5	29	600	13528	3.10989	1	0.853082	87.0018
GOTERM_BP_FAT	GO:0044257~cellular protein catabolic process	4	12.9032	0.12699	ANAPC1, CUL3, ANAPC5, UBR5	29	603	13528	3.09441	1	0.845664	87.3108
GOTERM_BP_FAT	GO:0030163~protein catabolic process	4	12.9032	0.135879	ANAPC1, CUL3, ANAPC5, UBR5	29	622	13528	2.99989	1	0.855962	89.139
GOTERM_BP_FAT	GO:0006508~proteolysis	5	16.129	0.170109	ANAPC1, CUL3, ANAPC5, UBR5, ESPL1	29	1054	13528	2.21292	1	0.904454	94.1245
Annotation Cluster 10	Enrichment Score: 1.0948872254437327	nucleoplasm
Category	Term	Count	%	PValue	Genes	List Total	Pop Hits	Pop Total	Fold Enrichment	Bonferroni	Benjamini	FDR
GOTERM_CC_FAT	GO:0005654~nucleoplasm	7	22.5806	0.0150921	KIF23, ANAPC1, ANAPC5, JUN, CDC73, CCNA2, KIF20A	31	882	12782	3.2724	0.82602	0.083727	15.9049
GOTERM_CC_FAT	GO:0070013~intracellular organelle lumen	8	25.8065	0.113541	KIF23, ANAPC1, ANAPC5, JUN, CDC73, CCNA2, TGFB1, KIF20A	31	1779	12782	1.85418	0.999999	0.467406	74.6611
GOTERM_CC_FAT	GO:0031981~nuclear lumen	7	22.5806	0.117088	KIF23, ANAPC1, ANAPC5, JUN, CDC73, CCNA2, KIF20A	31	1450	12782	1.99052	0.999999	0.463479	75.7923
GOTERM_CC_FAT	GO:0043233~organelle lumen	8	25.8065	0.124397	KIF23, ANAPC1, ANAPC5, JUN, CDC73, CCNA2, TGFB1, KIF20A	31	1820	12782	1.81241	1	0.470878	77.9792
GOTERM_CC_FAT	GO:0031974~membrane-enclosed lumen	8	25.8065	0.134381	KIF23, ANAPC1, ANAPC5, JUN, CDC73, CCNA2, TGFB1, KIF20A	31	1856	12782	1.77725	1	0.485123	80.6758
Annotation Cluster 11	Enrichment Score: 0.8904946777739607	response to hormone stimulus
Category	Term	Count	%	PValue	Genes	List Total	Pop Hits	Pop Total	Fold Enrichment	Bonferroni	Benjamini	FDR
GOTERM_BP_FAT	GO:0048545~response to steroid hormone stimulus	3	9.67742	0.0595223	SERPINA7, CCNA2, TGFB1	29	192	13528	7.28879	1	0.680148	60.6565
GOTERM_BP_FAT	GO:0009725~response to hormone stimulus	3	9.67742	0.175456	SERPINA7, CCNA2, TGFB1	29	367	13528	3.81321	1	0.908284	94.6744
GOTERM_BP_FAT	GO:0009719~response to endogenous stimulus	3	9.67742	0.204018	SERPINA7, CCNA2, TGFB1	29	405	13528	3.45543	1	0.923368	96.8837
Annotation Cluster 12	Enrichment Score: 0.8739571355312299
Category	Term	Count	%	PValue	Genes	List Total	Pop Hits	Pop Total	Fold Enrichment	Bonferroni	Benjamini	FDR
GOTERM_BP_FAT	GO:0031401~positive regulation of protein modification process	3	9.67742	0.0568101	ANAPC1, ANAPC5, TGFB1	29	187	13528	7.48368	1	0.671843	58.8961
GOTERM_BP_FAT	GO:0032270~positive regulation of cellular protein metabolic process	3	9.67742	0.0833487	ANAPC1, ANAPC5, TGFB1	29	233	13528	6.00622	1	0.762344	73.3641
GOTERM_BP_FAT	GO:0051247~positive regulation of protein metabolic process	3	9.67742	0.0895482	ANAPC1, ANAPC5, TGFB1	29	243	13528	5.75905	1	0.765938	75.9748
GOTERM_BP_FAT	GO:0043085~positive regulation of catalytic activity	3	9.67742	0.292804	ANAPC1, ANAPC5, TGFB1	29	520	13528	2.69125	1	0.970583	99.4837
GOTERM_BP_FAT	GO:0044093~positive regulation of molecular function	3	9.67742	0.343761	ANAPC1, ANAPC5, TGFB1	29	586	13528	2.38814	1	0.983724	99.8344
Annotation Cluster 13	Enrichment Score: 0.7777778412822064
Category	Term	Count	%	PValue	Genes	List Total	Pop Hits	Pop Total	Fold Enrichment	Bonferroni	Benjamini	FDR
GOTERM_BP_FAT	GO:0008104~protein localization	5	16.129	0.106022	JUN, KIF18A, AURKB, TGFB1, KIF20A	29	882	13528	2.64446	1	0.81089	81.798
GOTERM_BP_FAT	GO:0015031~protein transport	4	12.9032	0.207344	JUN, KIF18A, TGFB1, KIF20A	29	762	13528	2.44873	1	0.923986	97.0759
GOTERM_BP_FAT	GO:0045184~establishment of protein localization	4	12.9032	0.211143	JUN, KIF18A, TGFB1, KIF20A	29	769	13528	2.42644	1	0.919331	97.2818
Annotation Cluster 14	Enrichment Score: 0.3694795751177844
Category	Term	Count	%	PValue	Genes	List Total	Pop Hits	Pop Total	Fold Enrichment	Bonferroni	Benjamini	FDR
GOTERM_BP_FAT	GO:0045941~positive regulation of transcription	3	9.67742	0.326852	JUN, CCNA2, TGFB1	29	564	13528	2.48129	1	0.981201	99.7562
GOTERM_BP_FAT	GO:0010628~positive regulation of gene expression	3	9.67742	0.339927	JUN, CCNA2, TGFB1	29	581	13528	2.40869	1	0.983679	99.819
GOTERM_BP_FAT	GO:0045935~positive regulation of nucleobase, nucleoside, nucleotide and nucleic acid metabolic process	3	9.67742	0.372688	JUN, CCNA2, TGFB1	29	624	13528	2.24271	1	0.988887	99.9165
GOTERM_BP_FAT	GO:0051173~positive regulation of nitrogen compound metabolic process	3	9.67742	0.38774	JUN, CCNA2, TGFB1	29	644	13528	2.17306	1	0.990658	99.9423
GOTERM_BP_FAT	GO:0010557~positive regulation of macromolecule biosynthetic process	3	9.67742	0.395214	JUN, CCNA2, TGFB1	29	654	13528	2.13983	1	0.99117	99.9521
GOTERM_BP_FAT	GO:0031328~positive regulation of cellular biosynthetic process	3	9.67742	0.418143	JUN, CCNA2, TGFB1	29	685	13528	2.04299	1	0.993458	99.9734
GOTERM_BP_FAT	GO:0009891~positive regulation of biosynthetic process	3	9.67742	0.425457	JUN, CCNA2, TGFB1	29	695	13528	2.01359	1	0.993801	99.978
GOTERM_BP_FAT	GO:0045449~regulation of transcription	3	9.67742	0.980679	JUN, CCNA2, TGFB1	29	2601	13528	0.538042	1	1	100
Annotation Cluster 15	Enrichment Score: 0.05725704280135483	cell membrane
Category	Term	Count	%	PValue	Genes	List Total	Pop Hits	Pop Total	Fold Enrichment	Bonferroni	Benjamini	FDR
SP_PIR_KEYWORDS	cell membrane	4	12.9032	0.681122	SLC38A2, TBXA2R, SCNN1B, GNB2L1	31	2194	19235	1.13124	1	0.990639	99.9996
GOTERM_CC_FAT	GO:0005886~plasma membrane	5	16.129	0.98942	SLC38A2, KIF18A, TBXA2R, SCNN1B, GNB2L1	31	3777	12782	0.545833	1	1	100
SP_PIR_KEYWORDS	membrane	4	12.9032	0.999133	SLC38A2, TBXA2R, SCNN1B, GNB2L1	31	6256	19235	0.396729	1	1	100
Annotation Cluster 16	Enrichment Score: 0.0507326128935581	extracellular region
Category	Term	Count	%	PValue	Genes	List Total	Pop Hits	Pop Total	Fold Enrichment	Bonferroni	Benjamini	FDR
SP_PIR_KEYWORDS	Secreted	3	9.67742	0.753468	PATE1, SERPINA7, TGFB1	31	1689	19235	1.1021	1	0.995849	100
GOTERM_CC_FAT	GO:0005576~extracellular region	3	9.67742	0.961224	PATE1, SERPINA7, TGFB1	31	2010	12782	0.615407	1	0.999998	100
SP_PIR_KEYWORDS	signal	3	9.67742	0.972552	PATE1, SERPINA7, TGFB1	31	3250	19235	0.572754	1	0.999996	100
Annotation Cluster 17	Enrichment Score: 0.014834347771253725
Category	Term	Count	%	PValue	Genes	List Total	Pop Hits	Pop Total	Fold Enrichment	Bonferroni	Benjamini	FDR
GOTERM_MF_FAT	GO:0046872~metal ion binding	5	16.129	0.96379	SLC38A2, UBR5, CETN1, AURKB, SCNN1B	24	4140	12983	0.653331	1	1	100
GOTERM_MF_FAT	GO:0043169~cation binding	5	16.129	0.96606	SLC38A2, UBR5, CETN1, AURKB, SCNN1B	24	4179	12983	0.647234	1	1	100
GOTERM_MF_FAT	GO:0043167~ion binding	5	16.129	0.969417	SLC38A2, UBR5, CETN1, AURKB, SCNN1B	24	4241	12983	0.637772	1	1	100
Annotation Cluster 18	Enrichment Score: 2.095334393217468E-4
Category	Term	Count	%	PValue	Genes	List Total	Pop Hits	Pop Total	Fold Enrichment	Bonferroni	Benjamini	FDR
SP_PIR_KEYWORDS	transmembrane	3	9.67742	0.998557	SLC38A2, TBXA2R, SCNN1B	31	4973	19235	0.374312	1	1	100
GOTERM_CC_FAT	GO:0016021~integral to membrane	3	9.67742	0.999998	SLC38A2, TBXA2R, SCNN1B	31	5297	12782	0.233522	1	1	100
GOTERM_CC_FAT	GO:0031224~intrinsic to membrane	3	9.67742	0.999999	SLC38A2, TBXA2R, SCNN1B	31	5485	12782	0.225518	1	1	100

## Sheet: reduced
Annotation Cluster 1	Enrichment Score: 4.123446244751133
Category	Term	Count	%	PValue	Genes	List Total	Pop Hits	Pop Total	Fold Enrichment	Bonferroni	Benjamini	FDR
SP_PIR_KEYWORDS	nucleotide-binding	30	23.8095	9.08952e-07	KIF25, ADCY1, HRAS, DYNC1LI2, OAS2, PSKH2, PRKAR2A, ATP2B4, TOR1A, LMTK2, PIK3CA, RHOB, ABCD4, PRKAA2, RAB6C, RAB2A, CSNK1A1, HSP90AA1, PIK3CB, ACACA, ATP1A3, ABCG8, TP53RK, ACVR2A, RAB31, GNAQ, LCK, TUBA4B, GNAS, ABCC2	126	1686	19235	2.71635	0.000248113	0.000248113	0.00119715
GOTERM_MF_FAT	GO:0017076~purine nucleotide binding	33	26.1905	0.00010133	KIF25, ADCY1, HRAS, DYNC1LI2, OAS2, PSKH2, PRKAR2A, ATP2B4, TOR1A, LMTK2, PIK3CA, RHOB, ABCD4, PRKAA2, RAB6C, CSNK1A1, RAB2A, IKBKAP, HSP90AA1, ACADM, PIK3CB, ACACA, ATP1A3, ABCG8, TP53RK, ACVR2A, RAB31, GNAQ, AOX1, LCK, TUBA4B, GNAS, ABCC2	112	1918	12983	1.99445	0.0357255	0.0357255	0.13902
GOTERM_MF_FAT	GO:0032555~purine ribonucleotide binding	31	24.6032	0.000261687	KIF25, ADCY1, HRAS, DYNC1LI2, OAS2, PSKH2, PRKAR2A, ATP2B4, TOR1A, LMTK2, PIK3CA, RHOB, ABCD4, PRKAA2, RAB6C, RAB2A, CSNK1A1, IKBKAP, HSP90AA1, PIK3CB, ACACA, ATP1A3, ABCG8, TP53RK, ACVR2A, RAB31, GNAQ, LCK, TUBA4B, GNAS, ABCC2	112	1836	12983	1.95725	0.0896789	0.0458925	0.358657
GOTERM_MF_FAT	GO:0032553~ribonucleotide binding	31	24.6032	0.000261687	KIF25, ADCY1, HRAS, DYNC1LI2, OAS2, PSKH2, PRKAR2A, ATP2B4, TOR1A, LMTK2, PIK3CA, RHOB, ABCD4, PRKAA2, RAB6C, RAB2A, CSNK1A1, IKBKAP, HSP90AA1, PIK3CB, ACACA, ATP1A3, ABCG8, TP53RK, ACVR2A, RAB31, GNAQ, LCK, TUBA4B, GNAS, ABCC2	112	1836	12983	1.95725	0.0896789	0.0458925	0.358657
GOTERM_MF_FAT	GO:0000166~nucleotide binding	35	27.7778	0.00038276	KIF25, ADCY1, HRAS, DYNC1LI2, OAS2, PSKH2, TYMS, PRKAR2A, ATP2B4, TOR1A, LMTK2, RHOB, PIK3CA, ABCD4, PRKAA2, SKIL, RAB6C, CSNK1A1, RAB2A, IKBKAP, HSP90AA1, ACADM, PIK3CB, ACACA, ATP1A3, ABCG8, TP53RK, ACVR2A, RAB31, GNAQ, AOX1, LCK, TUBA4B, GNAS, ABCC2	112	2245	12983	1.80721	0.128411	0.0447788	0.52419
Annotation Cluster 2	Enrichment Score: 2.5881228144208923	serine protease
Category	Term	Count	%	PValue	Genes	List Total	Pop Hits	Pop Total	Fold Enrichment	Bonferroni	Benjamini	FDR
GOTERM_MF_FAT	GO:0008236~serine-type peptidase activity	8	6.34921	0.00082968	KLK8, GZMK, GZMA, TMPRSS11E, TOR1A, SEC11B, KLK11, HGF	112	178	12983	5.20987	0.257683	0.0717876	1.13302
GOTERM_MF_FAT	GO:0017171~serine hydrolase activity	8	6.34921	0.000885955	KLK8, GZMK, GZMA, TMPRSS11E, TOR1A, SEC11B, KLK11, HGF	112	180	12983	5.15198	0.272542	0.061657	1.20944
INTERPRO	IPR001314:Peptidase S1A, chymotrypsin	6	4.7619	0.0010011	KLK8, GZMK, GZMA, TMPRSS11E, KLK11, HGF	123	104	16659	7.81379	0.306904	0.306904	1.36951
INTERPRO	IPR001254:Peptidase S1 and S6, chymotrypsin/Hap	6	4.7619	0.00162876	KLK8, GZMK, GZMA, TMPRSS11E, KLK11, HGF	123	116	16659	7.00547	0.449327	0.257927	2.21926
GOTERM_MF_FAT	GO:0004252~serine-type endopeptidase activity	7	5.55556	0.00205651	KLK8, GZMK, GZMA, TMPRSS11E, TOR1A, KLK11, HGF	112	154	12983	5.26907	0.522431	0.088242	2.7866
SMART	SM00020:Tryp_SPc	6	4.7619	0.00207794	KLK8, GZMK, GZMA, TMPRSS11E, KLK11, HGF	72	116	9079	6.52227	0.155059	0.155059	2.19245
INTERPRO	IPR018114:Peptidase S1/S6, chymotrypsin/Hap, active site	5	3.96825	0.00741392	KLK8, GZMK, GZMA, TMPRSS11E, KLK11	123	105	16659	6.44948	0.934362	0.596617	9.7379
SP_PIR_KEYWORDS	zymogen	6	4.7619	0.0111768	KLK8, GZMK, GZMA, TMPRSS11E, KLK11, MMP12	126	206	19235	4.44637	0.953507	0.184997	13.7599
SP_PIR_KEYWORDS	Serine protease	5	3.96825	0.011998	KLK8, GZMK, GZMA, TMPRSS11E, KLK11	126	136	19235	5.61245	0.962941	0.186129	14.6984
Annotation Cluster 3	Enrichment Score: 2.5628714080818678	ATP binding
Category	Term	Count	%	PValue	Genes	List Total	Pop Hits	Pop Total	Fold Enrichment	Bonferroni	Benjamini	FDR
SP_PIR_KEYWORDS	atp-binding	21	16.6667	0.000345175	CSNK1A1, KIF25, DYNC1LI2, ADCY1, HSP90AA1, PIK3CB, ACACA, ATP1A3, OAS2, ABCG8, TP53RK, PSKH2, ACVR2A, ATP2B4, LCK, TOR1A, LMTK2, PIK3CA, ABCD4, PRKAA2, ABCC2	126	1326	19235	2.41767	0.089944	0.0186733	0.453666
GOTERM_MF_FAT	GO:0001883~purine nucleoside binding	26	20.6349	0.00186309	KIF25, ADCY1, DYNC1LI2, OAS2, PSKH2, PRKAR2A, ATP2B4, TOR1A, LMTK2, PIK3CA, RHOB, ABCD4, PRKAA2, CSNK1A1, IKBKAP, ACADM, HSP90AA1, PIK3CB, ACACA, ATP1A3, ABCG8, TP53RK, ACVR2A, LCK, AOX1, ABCC2	112	1601	12983	1.88252	0.488021	0.105579	2.52761
GOTERM_MF_FAT	GO:0001882~nucleoside binding	26	20.6349	0.00204887	KIF25, ADCY1, DYNC1LI2, OAS2, PSKH2, PRKAR2A, ATP2B4, TOR1A, LMTK2, PIK3CA, RHOB, ABCD4, PRKAA2, CSNK1A1, IKBKAP, ACADM, HSP90AA1, PIK3CB, ACACA, ATP1A3, ABCG8, TP53RK, ACVR2A, LCK, AOX1, ABCC2	112	1612	12983	1.86967	0.521117	0.0998425	2.77639
GOTERM_MF_FAT	GO:0030554~adenyl nucleotide binding	25	19.8413	0.00328283	KIF25, ADCY1, DYNC1LI2, OAS2, PSKH2, PRKAR2A, ATP2B4, TOR1A, LMTK2, PIK3CA, ABCD4, PRKAA2, CSNK1A1, IKBKAP, ACADM, HSP90AA1, PIK3CB, ACACA, ATP1A3, ABCG8, TP53RK, ACVR2A, LCK, AOX1, ABCC2	112	1577	12983	1.83766	0.692867	0.111346	4.41384
GOTERM_MF_FAT	GO:0032559~adenyl ribonucleotide binding	23	18.254	0.00750622	CSNK1A1, IKBKAP, KIF25, DYNC1LI2, ADCY1, HSP90AA1, PIK3CB, ACACA, ATP1A3, OAS2, ABCG8, TP53RK, PSKH2, ACVR2A, PRKAR2A, ATP2B4, LCK, TOR1A, LMTK2, PIK3CA, ABCD4, PRKAA2, ABCC2	112	1497	12983	1.781	0.933123	0.20181	9.82672
GOTERM_MF_FAT	GO:0005524~ATP binding	22	17.4603	0.0129216	CSNK1A1, IKBKAP, KIF25, DYNC1LI2, ADCY1, HSP90AA1, PIK3CB, ACACA, ATP1A3, OAS2, ABCG8, TP53RK, PSKH2, ACVR2A, ATP2B4, LCK, TOR1A, LMTK2, PIK3CA, ABCD4, PRKAA2, ABCC2	112	1477	12983	1.72663	0.990619	0.301737	16.3516
Annotation Cluster 4	Enrichment Score: 2.456392329840087
Category	Term	Count	%	PValue	Genes	List Total	Pop Hits	Pop Total	Fold Enrichment	Bonferroni	Benjamini	FDR
GOTERM_BP_FAT	GO:0042325~regulation of phosphorylation	12	9.52381	0.00285591	CCNE2, ACVR2A, ADCY1, PRKAR2A, PIK3CB, GLMN, TLR3, IL6R, HGF, TLR6, BMP7, IRS1	121	466	13528	2.87901	0.98287	0.287453	4.61157
GOTERM_BP_FAT	GO:0051174~regulation of phosphorus metabolic process	12	9.52381	0.00386847	CCNE2, ACVR2A, ADCY1, PRKAR2A, PIK3CB, GLMN, TLR3, IL6R, HGF, TLR6, BMP7, IRS1	121	485	13528	2.76623	0.99596	0.307497	6.19806
GOTERM_BP_FAT	GO:0019220~regulation of phosphate metabolic process	12	9.52381	0.00386847	CCNE2, ACVR2A, ADCY1, PRKAR2A, PIK3CB, GLMN, TLR3, IL6R, HGF, TLR6, BMP7, IRS1	121	485	13528	2.76623	0.99596	0.307497	6.19806
Annotation Cluster 5	Enrichment Score: 2.0640348125644947	cation homeostasis
Category	Term	Count	%	PValue	Genes	List Total	Pop Hits	Pop Total	Fold Enrichment	Bonferroni	Benjamini	FDR
GOTERM_BP_FAT	GO:0055080~cation homeostasis	9	7.14286	0.00394577	SRI, SLC9A8, TRPC1, CCL13, GRIK2, PIK3CB, LCK, AVPR1A, PKD2	121	286	13528	3.51823	0.996383	0.29628	6.31816
GOTERM_BP_FAT	GO:0030005~cellular di-, tri-valent inorganic cation homeostasis	8	6.34921	0.00409148	SRI, TRPC1, CCL13, GRIK2, PIK3CB, LCK, AVPR1A, PKD2	121	227	13528	3.94015	0.997062	0.290321	6.54414
GOTERM_BP_FAT	GO:0055066~di-, tri-valent inorganic cation homeostasis	8	6.34921	0.00540671	SRI, TRPC1, CCL13, GRIK2, PIK3CB, LCK, AVPR1A, PKD2	121	239	13528	3.74231	0.999551	0.333522	8.56083
GOTERM_BP_FAT	GO:0006874~cellular calcium ion homeostasis	7	5.55556	0.00578084	TRPC1, CCL13, GRIK2, PIK3CB, LCK, AVPR1A, PKD2	121	183	13528	4.27657	0.999737	0.324688	9.12699
GOTERM_BP_FAT	GO:0055074~calcium ion homeostasis	7	5.55556	0.006573	TRPC1, CCL13, GRIK2, PIK3CB, LCK, AVPR1A, PKD2	121	188	13528	4.16283	0.999915	0.323441	10.3149
GOTERM_BP_FAT	GO:0030003~cellular cation homeostasis	8	6.34921	0.00747023	SRI, TRPC1, CCL13, GRIK2, PIK3CB, LCK, AVPR1A, PKD2	121	254	13528	3.52131	0.999977	0.347211	11.6427
GOTERM_BP_FAT	GO:0006875~cellular metal ion homeostasis	7	5.55556	0.00800062	TRPC1, CCL13, GRIK2, PIK3CB, LCK, AVPR1A, PKD2	121	196	13528	3.99292	0.999989	0.355533	12.419
GOTERM_BP_FAT	GO:0055065~metal ion homeostasis	7	5.55556	0.00985997	TRPC1, CCL13, GRIK2, PIK3CB, LCK, AVPR1A, PKD2	121	205	13528	3.81762	0.999999	0.384843	15.0898
GOTERM_BP_FAT	GO:0050801~ion homeostasis	10	7.93651	0.0105728	SRI, SLC9A8, TRPC1, CCL13, GNAQ, GRIK2, PIK3CB, LCK, AVPR1A, PKD2	121	409	13528	2.73354	1	0.395782	16.0934
GOTERM_BP_FAT	GO:0006873~cellular ion homeostasis	9	7.14286	0.0182239	SRI, TRPC1, CCL13, GNAQ, GRIK2, PIK3CB, LCK, AVPR1A, PKD2	121	374	13528	2.69041	1	0.526328	26.1856
GOTERM_BP_FAT	GO:0055082~cellular chemical homeostasis	9	7.14286	0.0198428	SRI, TRPC1, CCL13, GNAQ, GRIK2, PIK3CB, LCK, AVPR1A, PKD2	121	380	13528	2.64793	1	0.537114	28.1693
GOTERM_BP_FAT	GO:0019725~cellular homeostasis	10	7.93651	0.0228094	SRI, TXNL1, TRPC1, CCL13, GNAQ, GRIK2, PIK3CB, LCK, AVPR1A, PKD2	121	466	13528	2.39918	1	0.517669	31.6753
Annotation Cluster 6	Enrichment Score: 1.874919785201569	protease
Category	Term	Count	%	PValue	Genes	List Total	Pop Hits	Pop Total	Fold Enrichment	Bonferroni	Benjamini	FDR
GOTERM_MF_FAT	GO:0004175~endopeptidase activity	10	7.93651	0.00482078	PIGK, KLK8, GZMK, GZMA, TMPRSS11E, PSMA3, TOR1A, KLK11, HGF, MMP12	112	375	12983	3.09119	0.823572	0.145905	6.41889
SP_PIR_KEYWORDS	Protease	9	7.14286	0.0137984	PIGK, KLK8, GZMK, GZMA, TMPRSS11E, PSMA3, SEC11B, KLK11, MMP12	126	484	19235	2.8387	0.977476	0.172759	16.7232
GOTERM_MF_FAT	GO:0070011~peptidase activity, acting on L-amino acid peptides	11	8.73016	0.0190294	PIGK, KLK8, GZMK, GZMA, TMPRSS11E, PSMA3, TOR1A, SEC11B, KLK11, HGF, MMP12	112	549	12983	2.32262	0.99899	0.389007	23.1843
GOTERM_MF_FAT	GO:0008233~peptidase activity	11	8.73016	0.0250006	PIGK, KLK8, GZMK, GZMA, TMPRSS11E, PSMA3, TOR1A, SEC11B, KLK11, HGF, MMP12	112	574	12983	2.22146	0.999887	0.454447	29.3606
Annotation Cluster 7	Enrichment Score: 1.7954076407155928	GTP binding
Category	Term	Count	%	PValue	Genes	List Total	Pop Hits	Pop Total	Fold Enrichment	Bonferroni	Benjamini	FDR
GOTERM_MF_FAT	GO:0003924~GTPase activity	8	6.34921	0.00221024	RAB2A, RAB31, HRAS, GNAQ, RHOB, GNAS, TUBA4B, RAB6C	112	211	12983	4.39506	0.548127	0.0844785	2.99199
SP_PIR_KEYWORDS	gtp-binding	8	6.34921	0.00574364	RAB2A, RAB31, HRAS, GNAQ, RHOB, GNAS, TUBA4B, RAB6C	126	329	19235	3.71207	0.792482	0.106245	7.30595
GOTERM_MF_FAT	GO:0005525~GTP binding	8	6.34921	0.0403036	RAB2A, RAB31, HRAS, GNAQ, RHOB, GNAS, TUBA4B, RAB6C	112	372	12983	2.4929	1	0.580522	43.1505
GOTERM_MF_FAT	GO:0032561~guanyl ribonucleotide binding	8	6.34921	0.0453937	RAB2A, RAB31, HRAS, GNAQ, RHOB, GNAS, TUBA4B, RAB6C	112	382	12983	2.42764	1	0.604081	47.1531
GOTERM_MF_FAT	GO:0019001~guanyl nucleotide binding	8	6.34921	0.0453937	RAB2A, RAB31, HRAS, GNAQ, RHOB, GNAS, TUBA4B, RAB6C	112	382	12983	2.42764	1	0.604081	47.1531
Annotation Cluster 8	Enrichment Score: 1.785358727560595	protein complex assembly
Category	Term	Count	%	PValue	Genes	List Total	Pop Hits	Pop Total	Fold Enrichment	Bonferroni	Benjamini	FDR
GOTERM_BP_FAT	GO:0070271~protein complex biogenesis	11	8.73016	0.0143106	IKBKAP, HRAS, HSP90AA1, PICALM, GRIK2, IPO5, TUBA4B, SKIL, PRKAA2, BIRC3, IRS1	121	505	13528	2.43528	1	0.48376	21.1755
GOTERM_BP_FAT	GO:0006461~protein complex assembly	11	8.73016	0.0143106	IKBKAP, HRAS, HSP90AA1, PICALM, GRIK2, IPO5, TUBA4B, SKIL, PRKAA2, BIRC3, IRS1	121	505	13528	2.43528	1	0.48376	21.1755
GOTERM_BP_FAT	GO:0065003~macromolecular complex assembly	13	10.3175	0.0149274	IKBKAP, HRAS, HSP90AA1, GRIK2, BIRC3, IRS1, PICALM, H2AFV, IPO5, H2AFZ, TUBA4B, PRKAA2, SKIL	121	665	13528	2.1856	1	0.48744	21.9859
GOTERM_BP_FAT	GO:0043933~macromolecular complex subunit organization	13	10.3175	0.0236191	IKBKAP, HRAS, HSP90AA1, GRIK2, BIRC3, IRS1, PICALM, H2AFV, IPO5, H2AFZ, TUBA4B, PRKAA2, SKIL	121	710	13528	2.04707	1	0.522361	32.6039
Annotation Cluster 9	Enrichment Score: 1.6226435140766768	regulation of osteoblast differentiation
Category	Term	Count	%	PValue	Genes	List Total	Pop Hits	Pop Total	Fold Enrichment	Bonferroni	Benjamini	FDR
GOTERM_BP_FAT	GO:0045669~positive regulation of osteoblast differentiation	4	3.1746	0.00135766	ACVR2A, GNAS, IL6R, BMP7	121	25	13528	17.8883	0.855129	0.175675	2.21779
GOTERM_BP_FAT	GO:0045667~regulation of osteoblast differentiation	4	3.1746	0.00648836	ACVR2A, GNAS, IL6R, BMP7	121	43	13528	10.4002	0.999905	0.331325	10.1887
GOTERM_BP_FAT	GO:0030278~regulation of ossification	4	3.1746	0.0320143	ACVR2A, GNAS, IL6R, BMP7	121	78	13528	5.73342	1	0.596362	41.5582
GOTERM_BP_FAT	GO:0045597~positive regulation of cell differentiation	5	3.96825	0.146242	ACVR2A, GNAS, IL6R, BMP7, IL21	121	229	13528	2.44108	1	0.848825	92.6469
GOTERM_BP_FAT	GO:0001934~positive regulation of protein amino acid phosphorylation	3	2.38095	0.186827	ACVR2A, IL6R, BMP7	121	89	13528	3.7686	1	0.862902	96.7092
Annotation Cluster 10	Enrichment Score: 1.6179130775820616	Ras GTPase
Category	Term	Count	%	PValue	Genes	List Total	Pop Hits	Pop Total	Fold Enrichment	Bonferroni	Benjamini	FDR
SP_PIR_KEYWORDS	prenylation	6	4.7619	0.00353598	RAB2A, RAB31, HRAS, RHOB, GNG2, RAB6C	126	156	19235	5.87149	0.619791	0.0774245	4.55823
INTERPRO	IPR013753:Ras	5	3.96825	0.0134508	RAB2A, RAB31, HRAS, RHOB, RAB6C	123	125	16659	5.41756	0.992962	0.628898	17.0093
INTERPRO	IPR001806:Ras GTPase	5	3.96825	0.0173772	RAB2A, RAB31, HRAS, RHOB, RAB6C	123	135	16659	5.01626	0.998365	0.656762	21.4431
INTERPRO	IPR005225:Small GTP-binding protein	5	3.96825	0.0344158	RAB2A, RAB31, HRAS, RHOB, RAB6C	123	167	16659	4.05506	0.999997	0.839771	38.2558
GOTERM_BP_FAT	GO:0007264~small GTPase mediated signal transduction	5	3.96825	0.286048	RAB2A, RAB31, HRAS, RHOB, RAB6C	121	305	13528	1.83281	1	0.915393	99.616
Annotation Cluster 11	Enrichment Score: 1.4282971395560935	regulation of kinase activity
Category	Term	Count	%	PValue	Genes	List Total	Pop Hits	Pop Total	Fold Enrichment	Bonferroni	Benjamini	FDR
GOTERM_BP_FAT	GO:0033674~positive regulation of kinase activity	7	5.55556	0.0169352	ADCY1, PRKAR2A, PIK3CB, TLR3, HGF, TLR6, IRS1	121	231	13528	3.38793	1	0.510493	24.5697
GOTERM_BP_FAT	GO:0051347~positive regulation of transferase activity	7	5.55556	0.0200396	ADCY1, PRKAR2A, PIK3CB, TLR3, HGF, TLR6, IRS1	121	240	13528	3.26088	1	0.531171	28.407
GOTERM_BP_FAT	GO:0043549~regulation of kinase activity	8	6.34921	0.0396785	CCNE2, ADCY1, PRKAR2A, PIK3CB, TLR3, HGF, TLR6, IRS1	121	357	13528	2.50536	1	0.655672	48.7453
GOTERM_BP_FAT	GO:0051338~regulation of transferase activity	8	6.34921	0.0476932	CCNE2, ADCY1, PRKAR2A, PIK3CB, TLR3, HGF, TLR6, IRS1	121	372	13528	2.40434	1	0.673985	55.3678
GOTERM_BP_FAT	GO:0045860~positive regulation of protein kinase activity	6	4.7619	0.0484311	ADCY1, PRKAR2A, PIK3CB, TLR3, HGF, TLR6	121	223	13528	3.00812	1	0.673889	55.9353
GOTERM_BP_FAT	GO:0045859~regulation of protein kinase activity	7	5.55556	0.086577	CCNE2, ADCY1, PRKAR2A, PIK3CB, TLR3, HGF, TLR6	121	345	13528	2.26844	1	0.749584	77.573
Annotation Cluster 12	Enrichment Score: 1.3308996792850445	ion transport
Category	Term	Count	%	PValue	Genes	List Total	Pop Hits	Pop Total	Fold Enrichment	Bonferroni	Benjamini	FDR
GOTERM_BP_FAT	GO:0030001~metal ion transport	10	7.93651	0.0225325	SRI, SLC9A8, TRPC1, ATP2B4, LCK, ATP1A3, PKD2, CACNA1E, KCNK1, KCNE3	121	465	13528	2.40434	1	0.529363	31.355
GOTERM_BP_FAT	GO:0006812~cation transport	10	7.93651	0.0573027	SRI, SLC9A8, TRPC1, ATP2B4, LCK, ATP1A3, PKD2, CACNA1E, KCNK1, KCNE3	121	553	13528	2.02173	1	0.698428	62.2483
GOTERM_BP_FAT	GO:0006811~ion transport	12	9.52381	0.0787619	SRI, SLC9A8, TRPC1, ATP2B4, GRIK2, LCK, ATP1A3, PKD2, CACNA1E, KCNK1, RACGAP1, KCNE3	121	768	13528	1.7469	1	0.746509	74.1863
Annotation Cluster 13	Enrichment Score: 1.2195399593447642
Category	Term	Count	%	PValue	Genes	List Total	Pop Hits	Pop Total	Fold Enrichment	Bonferroni	Benjamini	FDR
BIOCARTA	h_metPathway:Signaling of Hepatocyte Growth Factor Receptor	4	3.1746	0.0346146	HRAS, PIK3CB, HGF, ITGB1	32	34	1437	5.28309	0.991983	0.799861	33.9048
BIOCARTA	h_ecmPathway:Erk and PI-3 Kinase Are Necessary for Collagen Binding in Corneal Epithelia	3	2.38095	0.079627	HRAS, PIK3CB, ITGB1	32	22	1437	6.12358	0.999988	0.679148	62.2927
BIOCARTA	h_tffPathway:Trefoil Factors Initiate Mucosal Healing	3	2.38095	0.079627	HRAS, PIK3CB, ITGB1	32	22	1437	6.12358	0.999988	0.679148	62.2927
Annotation Cluster 14	Enrichment Score: 1.1980952926028037
Category	Term	Count	%	PValue	Genes	List Total	Pop Hits	Pop Total	Fold Enrichment	Bonferroni	Benjamini	FDR
GOTERM_BP_FAT	GO:0042108~positive regulation of cytokine biosynthetic process	4	3.1746	0.00880702	GLMN, TLR3, TLR6, IL21	121	48	13528	9.3168	0.999997	0.361895	13.5869
GOTERM_BP_FAT	GO:0042035~regulation of cytokine biosynthetic process	4	3.1746	0.0279775	GLMN, TLR3, TLR6, IL21	121	74	13528	6.04333	1	0.561103	37.402
GOTERM_BP_FAT	GO:0045089~positive regulation of innate immune response	3	2.38095	0.0627236	TLR3, TLR6, IL21	121	46	13528	7.29141	1	0.711993	65.6766
GOTERM_BP_FAT	GO:0045088~regulation of innate immune response	3	2.38095	0.0828972	TLR3, TLR6, IL21	121	54	13528	6.2112	1	0.749081	76.034
GOTERM_BP_FAT	GO:0031349~positive regulation of defense response	3	2.38095	0.136922	TLR3, TLR6, IL21	121	73	13528	4.59459	1	0.838101	91.2035
GOTERM_BP_FAT	GO:0050778~positive regulation of immune response	3	2.38095	0.369272	TLR3, TLR6, IL21	121	145	13528	2.31314	1	0.951884	99.9504
Annotation Cluster 15	Enrichment Score: 1.1878540942539935
Category	Term	Count	%	PValue	Genes	List Total	Pop Hits	Pop Total	Fold Enrichment	Bonferroni	Benjamini	FDR
SP_PIR_KEYWORDS	kinase	11	8.73016	0.0143206	PSKH2, TP53RK, CSNK1A1, ACVR2A, IKBKAP, PRKAR2A, PIK3CB, LCK, LMTK2, PIK3CA, PRKAA2	126	688	19235	2.44076	0.980509	0.163886	17.3021
GOTERM_BP_FAT	GO:0006468~protein amino acid phosphorylation	12	9.52381	0.0346424	PSKH2, TP53RK, CSNK1A1, ACVR2A, IKBKAP, PIK3CB, LCK, LMTK2, PIK3CA, HGF, PRKAA2, BMP7	121	667	13528	2.01142	1	0.618687	44.1231
GOTERM_BP_FAT	GO:0016310~phosphorylation	12	9.52381	0.0979835	PSKH2, TP53RK, CSNK1A1, ACVR2A, IKBKAP, PIK3CB, LCK, LMTK2, PIK3CA, HGF, PRKAA2, BMP7	121	800	13528	1.67702	1	0.769245	81.7745
GOTERM_BP_FAT	GO:0006796~phosphate metabolic process	13	10.3175	0.153817	CSNK1A1, IKBKAP, PIK3CB, ACP5, HGF, TP53RK, PSKH2, ACVR2A, LCK, LMTK2, PIK3CA, PRKAA2, BMP7	121	973	13528	1.49375	1	0.857261	93.6528
GOTERM_BP_FAT	GO:0006793~phosphorus metabolic process	13	10.3175	0.153817	CSNK1A1, IKBKAP, PIK3CB, ACP5, HGF, TP53RK, PSKH2, ACVR2A, LCK, LMTK2, PIK3CA, PRKAA2, BMP7	121	973	13528	1.49375	1	0.857261	93.6528
Annotation Cluster 16	Enrichment Score: 1.1775631358814627	SH3 domain
Category	Term	Count	%	PValue	Genes	List Total	Pop Hits	Pop Total	Fold Enrichment	Bonferroni	Benjamini	FDR
SP_PIR_KEYWORDS	sh3 domain	5	3.96825	0.0482785	TJP1, NEB, TP53BP2, LCK, BZRAP1	126	210	19235	3.63473	0.999999	0.362559	47.8853
INTERPRO	IPR001452:Src homology-3 domain	5	3.96825	0.0714408	TJP1, NEB, TP53BP2, LCK, BZRAP1	123	213	16659	3.17932	1	0.933651	63.9576
SMART	SM00326:SH3	5	3.96825	0.0850375	TJP1, NEB, TP53BP2, LCK, BZRAP1	72	213	9079	2.96003	0.999252	0.834645	61.2151
Annotation Cluster 17	Enrichment Score: 1.1745013570865002	sarcomere
Category	Term	Count	%	PValue	Genes	List Total	Pop Hits	Pop Total	Fold Enrichment	Bonferroni	Benjamini	FDR
GOTERM_CC_FAT	GO:0030017~sarcomere	4	3.1746	0.0501162	SRI, TRPC1, DES, NEB	109	98	12782	4.78637	0.999982	0.596808	47.826
GOTERM_CC_FAT	GO:0030018~Z disc	3	2.38095	0.0575589	SRI, DES, NEB	109	46	12782	7.64779	0.999997	0.619683	52.7691
GOTERM_CC_FAT	GO:0030016~myofibril	4	3.1746	0.0676574	SRI, TRPC1, DES, NEB	109	111	12782	4.2258	1	0.628464	58.788
GOTERM_CC_FAT	GO:0044449~contractile fiber part	4	3.1746	0.070575	SRI, TRPC1, DES, NEB	109	113	12782	4.15101	1	0.620824	60.3904
GOTERM_CC_FAT	GO:0031674~I band	3	2.38095	0.0786888	SRI, DES, NEB	109	55	12782	6.39633	1	0.640146	64.55
GOTERM_CC_FAT	GO:0043292~contractile fiber	4	3.1746	0.0827984	SRI, TRPC1, DES, NEB	109	121	12782	3.87656	1	0.618771	66.4997
Annotation Cluster 18	Enrichment Score: 1.1556827907128642
Category	Term	Count	%	PValue	Genes	List Total	Pop Hits	Pop Total	Fold Enrichment	Bonferroni	Benjamini	FDR
INTERPRO	IPR003439:ABC transporter-like	3	2.38095	0.0482211	ABCG8, ABCD4, ABCC2	123	48	16659	8.46494	1	0.895762	49.3601
INTERPRO	IPR017871:ABC transporter, conserved site	3	2.38095	0.0654162	ABCG8, ABCD4, ABCC2	123	57	16659	7.12837	1	0.936153	60.6013
KEGG_PATHWAY	hsa02010:ABC transporters	3	2.38095	0.108151	ABCG8, ABCD4, ABCC2	66	44	5085	5.2531	0.999995	0.49035	72.3166
Annotation Cluster 19	Enrichment Score: 1.110530818811037
Category	Term	Count	%	PValue	Genes	List Total	Pop Hits	Pop Total	Fold Enrichment	Bonferroni	Benjamini	FDR
GOTERM_BP_FAT	GO:0042327~positive regulation of phosphorylation	4	3.1746	0.0550615	ACVR2A, GLMN, IL6R, BMP7	121	97	13528	4.61038	1	0.704839	60.739
GOTERM_BP_FAT	GO:0045937~positive regulation of phosphate metabolic process	4	3.1746	0.0592645	ACVR2A, GLMN, IL6R, BMP7	121	100	13528	4.47207	1	0.700785	63.5245
GOTERM_BP_FAT	GO:0010562~positive regulation of phosphorus metabolic process	4	3.1746	0.0592645	ACVR2A, GLMN, IL6R, BMP7	121	100	13528	4.47207	1	0.700785	63.5245
GOTERM_BP_FAT	GO:0001934~positive regulation of protein amino acid phosphorylation	3	2.38095	0.186827	ACVR2A, IL6R, BMP7	121	89	13528	3.7686	1	0.862902	96.7092
Annotation Cluster 20	Enrichment Score: 1.1021509961793443
Category	Term	Count	%	PValue	Genes	List Total	Pop Hits	Pop Total	Fold Enrichment	Bonferroni	Benjamini	FDR
GOTERM_BP_FAT	GO:0019217~regulation of fatty acid metabolic process	3	2.38095	0.0700709	AVPR1A, PRKAA2, IRS1	121	49	13528	6.845	1	0.729544	69.8582
GOTERM_BP_FAT	GO:0019216~regulation of lipid metabolic process	4	3.1746	0.0775162	NPC2, AVPR1A, PRKAA2, IRS1	121	112	13528	3.99292	1	0.744846	73.604
GOTERM_BP_FAT	GO:0010565~regulation of cellular ketone metabolic process	3	2.38095	0.0909111	AVPR1A, PRKAA2, IRS1	121	57	13528	5.8843	1	0.752727	79.2665
Annotation Cluster 21	Enrichment Score: 1.0844012595325723
Category	Term	Count	%	PValue	Genes	List Total	Pop Hits	Pop Total	Fold Enrichment	Bonferroni	Benjamini	FDR
GOTERM_BP_FAT	GO:0031645~negative regulation of neurological system process	3	2.38095	0.0253797	KLK8, GRIK2, AVPR1A	121	28	13528	11.9787	1	0.533071	34.5823
GOTERM_BP_FAT	GO:0051969~regulation of transmission of nerve impulse	4	3.1746	0.142187	HRAS, KLK8, GRIK2, AVPR1A	121	147	13528	3.04222	1	0.844953	92.0486
GOTERM_BP_FAT	GO:0031644~regulation of neurological system process	4	3.1746	0.154685	HRAS, KLK8, GRIK2, AVPR1A	121	153	13528	2.92292	1	0.856695	93.7595
Annotation Cluster 22	Enrichment Score: 1.0815320102326658
Category	Term	Count	%	PValue	Genes	List Total	Pop Hits	Pop Total	Fold Enrichment	Bonferroni	Benjamini	FDR
BIOCARTA	h_igf1Pathway:IGF-1 Signaling Pathway	3	2.38095	0.0613358	HRAS, PIK3CB, IRS1	32	19	1437	7.09046	0.999829	0.710275	52.4795
BIOCARTA	h_insulinPathway:Insulin Signaling Pathway	3	2.38095	0.0613358	HRAS, PIK3CB, IRS1	32	19	1437	7.09046	0.999829	0.710275	52.4795
BIOCARTA	h_ghPathway:Growth Hormone Signaling Pathway	3	2.38095	0.079627	HRAS, PIK3CB, IRS1	32	22	1437	6.12358	0.999988	0.679148	62.2927
BIOCARTA	h_il2rbPathway:IL-2 Receptor Beta Chain in T cell Activation	3	2.38095	0.157537	HRAS, PIK3CB, IRS1	32	33	1437	4.08239	1	0.835783	86.6676
Annotation Cluster 23	Enrichment Score: 1.0599565622932874	inflammatory response
Category	Term	Count	%	PValue	Genes	List Total	Pop Hits	Pop Total	Fold Enrichment	Bonferroni	Benjamini	FDR
INTERPRO	IPR000157:Toll-Interleukin receptor	3	2.38095	0.0121712	TICAM2, TLR3, TLR6	123	23	16659	17.666	0.988689	0.673883	15.5151
SMART	SM00255:TIR	3	2.38095	0.0137206	TICAM2, TLR3, TLR6	72	23	9079	16.4475	0.673414	0.428523	13.6911
SP_PIR_KEYWORDS	inflammatory response	4	3.1746	0.0138224	CCL13, TICAM2, TLR3, TLR6	126	77	19235	7.93032	0.977626	0.165519	16.7499
GOTERM_BP_FAT	GO:0010740~positive regulation of protein kinase cascade	4	3.1746	0.185087	TICAM2, TLR3, IL6R, TLR6	121	167	13528	2.67788	1	0.861917	96.591
GOTERM_BP_FAT	GO:0043123~positive regulation of I-kappaB kinase/NF-kappaB cascade	3	2.38095	0.212651	TICAM2, TLR3, TLR6	121	97	13528	3.45778	1	0.874196	98.0684
GOTERM_BP_FAT	GO:0043122~regulation of I-kappaB kinase/NF-kappaB cascade	3	2.38095	0.245364	TICAM2, TLR3, TLR6	121	107	13528	3.13463	1	0.891825	99.0413
GOTERM_BP_FAT	GO:0045087~innate immune response	3	2.38095	0.346831	TICAM2, TLR3, TLR6	121	138	13528	2.43047	1	0.945623	99.9116
SP_PIR_KEYWORDS	immune response	3	2.38095	0.428633	TICAM2, TLR3, TLR6	126	224	19235	2.04454	1	0.901256	99.9371
Annotation Cluster 24	Enrichment Score: 1.045903653830232
Category	Term	Count	%	PValue	Genes	List Total	Pop Hits	Pop Total	Fold Enrichment	Bonferroni	Benjamini	FDR
GOTERM_BP_FAT	GO:0080135~regulation of cellular response to stress	4	3.1746	0.0636145	KLK8, GRIK2, TLR3, TLR6	121	103	13528	4.34181	1	0.712406	66.2112
GOTERM_BP_FAT	GO:0043408~regulation of MAPKKK cascade	4	3.1746	0.0727435	GRIK2, TLR3, IL6R, TLR6	121	109	13528	4.10281	1	0.738797	71.2568
GOTERM_BP_FAT	GO:0046328~regulation of JNK cascade	3	2.38095	0.113297	GRIK2, TLR3, TLR6	121	65	13528	5.16008	1	0.79469	86.2622
GOTERM_BP_FAT	GO:0070302~regulation of stress-activated protein kinase signaling pathway	3	2.38095	0.124973	GRIK2, TLR3, TLR6	121	69	13528	4.86094	1	0.813622	88.962
Annotation Cluster 25	Enrichment Score: 1.0097727729099555
Category	Term	Count	%	PValue	Genes	List Total	Pop Hits	Pop Total	Fold Enrichment	Bonferroni	Benjamini	FDR
BIOCARTA	h_crebPathway:Transcription factor CREB and its extracellular signals	4	3.1746	0.00596093	HRAS, ADCY1, PIK3CA, GNAS	32	18	1437	9.97917	0.559168	0.559168	6.7863
BIOCARTA	h_gpcrPathway:Signaling Pathway from G-Protein Families	4	3.1746	0.00929827	HRAS, ADCY1, GNAQ, GNAS	32	21	1437	8.55357	0.721913	0.472661	10.3991
KEGG_PATHWAY	hsa04540:Gap junction	5	3.96825	0.0264056	HRAS, ADCY1, TJP1, GNAQ, GNAS	66	89	5085	4.3284	0.941376	0.333177	25.9389
GOTERM_BP_FAT	GO:0010579~positive regulation of adenylate cyclase activity by G-protein signaling pathway	3	2.38095	0.0489052	ADCY1, GNAQ, GNAS	121	40	13528	8.38512	1	0.671783	56.2963
GOTERM_BP_FAT	GO:0010578~regulation of adenylate cyclase activity involved in G-protein signaling	3	2.38095	0.0489052	ADCY1, GNAQ, GNAS	121	40	13528	8.38512	1	0.671783	56.2963
GOTERM_BP_FAT	GO:0007189~activation of adenylate cyclase activity by G-protein signaling pathway	3	2.38095	0.0489052	ADCY1, GNAQ, GNAS	121	40	13528	8.38512	1	0.671783	56.2963
BIOCARTA	h_bArrestin-srcPathway:Roles of ???-arrestin-dependent Recruitment of Src Kinases in GPCR Signaling	3	2.38095	0.0556137	HRAS, ADCY1, GNAS	32	18	1437	7.48438	0.999606	0.72924	48.9606
GOTERM_BP_FAT	GO:0030814~regulation of cAMP metabolic process	4	3.1746	0.0636145	ADCY1, GNAQ, PKD2, GNAS	121	103	13528	4.34181	1	0.712406	66.2112
BIOCARTA	h_mPRPathway:How Progesterone Initiates the Oocyte Maturation	3	2.38095	0.0672523	HRAS, ADCY1, GNAS	32	20	1437	6.73594	0.999928	0.696463	55.8833
BIOCARTA	h_CCR3Pathway:CCR3 signaling in Eosinophils	3	2.38095	0.0733527	HRAS, GNAQ, GNAS	32	21	1437	6.41518	0.999971	0.686408	59.158
GOTERM_BP_FAT	GO:0030799~regulation of cyclic nucleotide metabolic process	4	3.1746	0.0791371	ADCY1, GNAQ, PKD2, GNAS	121	113	13528	3.95758	1	0.74416	74.3593
GOTERM_BP_FAT	GO:0006140~regulation of nucleotide metabolic process	4	3.1746	0.0840883	ADCY1, GNAQ, PKD2, GNAS	121	116	13528	3.85523	1	0.750376	76.5427
GOTERM_BP_FAT	GO:0007190~activation of adenylate cyclase activity	3	2.38095	0.0855433	ADCY1, GNAQ, GNAS	121	55	13528	6.09827	1	0.752759	77.1503
GOTERM_BP_FAT	GO:0045762~positive regulation of adenylate cyclase activity	3	2.38095	0.0882148	ADCY1, GNAQ, GNAS	121	56	13528	5.98937	1	0.749011	78.2277
GOTERM_BP_FAT	GO:0031281~positive regulation of cyclase activity	3	2.38095	0.0909111	ADCY1, GNAQ, GNAS	121	57	13528	5.8843	1	0.752727	79.2665
GOTERM_BP_FAT	GO:0051349~positive regulation of lyase activity	3	2.38095	0.0963754	ADCY1, GNAQ, GNAS	121	59	13528	5.68483	1	0.770185	81.2306
KEGG_PATHWAY	hsa04912:GnRH signaling pathway	4	3.1746	0.129379	HRAS, ADCY1, GNAQ, GNAS	66	98	5085	3.14471	1	0.503086	78.8737
KEGG_PATHWAY	hsa04916:Melanogenesis	4	3.1746	0.132263	HRAS, ADCY1, GNAQ, GNAS	66	99	5085	3.11295	1	0.495174	79.646
GOTERM_BP_FAT	GO:0007188~G-protein signaling, coupled to cAMP nucleotide second messenger	3	2.38095	0.174093	ADCY1, GNAQ, GNAS	121	85	13528	3.94594	1	0.860675	95.747
GOTERM_BP_FAT	GO:0019933~cAMP-mediated signaling	3	2.38095	0.206158	ADCY1, GNAQ, GNAS	121	95	13528	3.53058	1	0.871505	97.7879
GOTERM_BP_FAT	GO:0045761~regulation of adenylate cyclase activity	3	2.38095	0.209402	ADCY1, GNAQ, GNAS	121	96	13528	3.4938	1	0.871242	97.9325
KEGG_PATHWAY	hsa04720:Long-term potentiation	3	2.38095	0.215603	HRAS, ADCY1, GNAQ	66	68	5085	3.39906	1	0.576005	93.4448
GOTERM_BP_FAT	GO:0031279~regulation of cyclase activity	3	2.38095	0.219164	ADCY1, GNAQ, GNAS	121	99	13528	3.38793	1	0.87834	98.3159
KEGG_PATHWAY	hsa04730:Long-term depression	3	2.38095	0.220321	HRAS, GNAQ, GNAS	66	69	5085	3.3498	1	0.573006	93.8739
GOTERM_BP_FAT	GO:0030817~regulation of cAMP biosynthetic process	3	2.38095	0.225695	ADCY1, GNAQ, GNAS	121	101	13528	3.32084	1	0.885258	98.5339
GOTERM_BP_FAT	GO:0051339~regulation of lyase activity	3	2.38095	0.225695	ADCY1, GNAQ, GNAS	121	101	13528	3.32084	1	0.885258	98.5339
GOTERM_BP_FAT	GO:0030808~regulation of nucleotide biosynthetic process	3	2.38095	0.255228	ADCY1, GNAQ, GNAS	121	110	13528	3.04914	1	0.898712	99.2285
GOTERM_BP_FAT	GO:0030802~regulation of cyclic nucleotide biosynthetic process	3	2.38095	0.255228	ADCY1, GNAQ, GNAS	121	110	13528	3.04914	1	0.898712	99.2285
GOTERM_BP_FAT	GO:0007187~G-protein signaling, coupled to cyclic nucleotide second messenger	3	2.38095	0.271684	ADCY1, GNAQ, GNAS	121	115	13528	2.91656	1	0.90909	99.4664
GOTERM_BP_FAT	GO:0019935~cyclic-nucleotide-mediated signaling	3	2.38095	0.320883	ADCY1, GNAQ, GNAS	121	130	13528	2.58004	1	0.935275	99.8318
Annotation Cluster 26	Enrichment Score: 1.0071738140687116	Protein transport
Category	Term	Count	%	PValue	Genes	List Total	Pop Hits	Pop Total	Fold Enrichment	Bonferroni	Benjamini	FDR
GOTERM_BP_FAT	GO:0015031~protein transport	12	9.52381	0.0754479	RAB2A, RAB31, STX2, GRIK2, IPO5, RHOB, GNAS, GOSR1, SSR4, RAMP1, RAB6C, HDAC6	121	762	13528	1.76066	1	0.743433	72.6098
GOTERM_BP_FAT	GO:0045184~establishment of protein localization	12	9.52381	0.0793231	RAB2A, RAB31, STX2, GRIK2, IPO5, RHOB, GNAS, GOSR1, SSR4, RAMP1, RAB6C, HDAC6	121	769	13528	1.74463	1	0.740977	74.4447
GOTERM_BP_FAT	GO:0008104~protein localization	12	9.52381	0.159013	RAB2A, RAB31, STX2, GRIK2, IPO5, RHOB, GNAS, GOSR1, SSR4, RAMP1, RAB6C, HDAC6	121	882	13528	1.52111	1	0.85616	94.2665
Annotation Cluster 27	Enrichment Score: 0.9799294273190626	regulation of apoptosis
Category	Term	Count	%	PValue	Genes	List Total	Pop Hits	Pop Total	Fold Enrichment	Bonferroni	Benjamini	FDR
GOTERM_BP_FAT	GO:0042981~regulation of apoptosis	12	9.52381	0.10057	BAG4, HRAS, GRIK2, TP53BP2, LCK, CD2, PIK3CA, IL6R, HGF, BIRC3, BMP7, HDAC6	121	804	13528	1.66868	1	0.775147	82.6183
GOTERM_BP_FAT	GO:0043067~regulation of programmed cell death	12	9.52381	0.105865	BAG4, HRAS, GRIK2, TP53BP2, LCK, CD2, PIK3CA, IL6R, HGF, BIRC3, BMP7, HDAC6	121	812	13528	1.65224	1	0.786656	84.2326
GOTERM_BP_FAT	GO:0010941~regulation of cell death	12	9.52381	0.107893	BAG4, HRAS, GRIK2, TP53BP2, LCK, CD2, PIK3CA, IL6R, HGF, BIRC3, BMP7, HDAC6	121	815	13528	1.64616	1	0.790082	84.8126
Annotation Cluster 28	Enrichment Score: 0.9659182493534688
Category	Term	Count	%	PValue	Genes	List Total	Pop Hits	Pop Total	Fold Enrichment	Bonferroni	Benjamini	FDR
GOTERM_BP_FAT	GO:0030335~positive regulation of cell migration	4	3.1746	0.0445919	IL6R, CBLL1, IRS1, HDAC6	121	89	13528	5.02479	1	0.673196	52.9068
GOTERM_BP_FAT	GO:0040017~positive regulation of locomotion	4	3.1746	0.056446	IL6R, CBLL1, IRS1, HDAC6	121	98	13528	4.56333	1	0.703293	61.6779
GOTERM_BP_FAT	GO:0051272~positive regulation of cell motion	4	3.1746	0.056446	IL6R, CBLL1, IRS1, HDAC6	121	98	13528	4.56333	1	0.703293	61.6779
GOTERM_BP_FAT	GO:0030334~regulation of cell migration	4	3.1746	0.189555	IL6R, CBLL1, IRS1, HDAC6	121	169	13528	2.64619	1	0.861824	96.8868
GOTERM_BP_FAT	GO:0040012~regulation of locomotion	4	3.1746	0.242666	IL6R, CBLL1, IRS1, HDAC6	121	192	13528	2.3292	1	0.892797	98.9831
GOTERM_BP_FAT	GO:0051270~regulation of cell motion	4	3.1746	0.245033	IL6R, CBLL1, IRS1, HDAC6	121	193	13528	2.31713	1	0.892788	99.0343
Annotation Cluster 29	Enrichment Score: 0.9291933517553591
Category	Term	Count	%	PValue	Genes	List Total	Pop Hits	Pop Total	Fold Enrichment	Bonferroni	Benjamini	FDR
GOTERM_MF_FAT	GO:0042626~ATPase activity, coupled to transmembrane movement of substances	4	3.1746	0.0666526	ATP2B4, ATP1A3, ABCD4, ABCC2	112	109	12983	4.25393	1	0.71008	61.208
GOTERM_MF_FAT	GO:0043492~ATPase activity, coupled to movement of substances	4	3.1746	0.0681116	ATP2B4, ATP1A3, ABCD4, ABCC2	112	110	12983	4.21526	1	0.700589	62.0322
GOTERM_MF_FAT	GO:0016820~hydrolase activity, acting on acid anhydrides, catalyzing transmembrane movement of substances	4	3.1746	0.0695852	ATP2B4, ATP1A3, ABCD4, ABCC2	112	111	12983	4.17728	1	0.691781	62.8482
GOTERM_MF_FAT	GO:0015399~primary active transmembrane transporter activity	4	3.1746	0.0867246	ATP2B4, ATP1A3, ABCD4, ABCC2	112	122	12983	3.80064	1	0.728205	71.2177
GOTERM_MF_FAT	GO:0015405~P-P-bond-hydrolysis-driven transmembrane transporter activity	4	3.1746	0.0867246	ATP2B4, ATP1A3, ABCD4, ABCC2	112	122	12983	3.80064	1	0.728205	71.2177
GOTERM_MF_FAT	GO:0016887~ATPase activity	5	3.96825	0.319847	ABCG8, ATP2B4, ATP1A3, ABCD4, ABCC2	112	334	12983	1.73532	1	0.926524	99.4966
GOTERM_MF_FAT	GO:0042623~ATPase activity, coupled	4	3.1746	0.411968	ATP2B4, ATP1A3, ABCD4, ABCC2	112	272	12983	1.7047	1	0.962617	99.9317
Annotation Cluster 30	Enrichment Score: 0.9228675188833584	protein ubiquitination
Category	Term	Count	%	PValue	Genes	List Total	Pop Hits	Pop Total	Fold Enrichment	Bonferroni	Benjamini	FDR
GOTERM_BP_FAT	GO:0016567~protein ubiquitination	4	3.1746	0.0891694	FBXW7, UBE4A, CBLL1, HDAC6	121	119	13528	3.75804	1	0.749291	78.6009
GOTERM_BP_FAT	GO:0032446~protein modification by small protein conjugation	4	3.1746	0.1126	FBXW7, UBE4A, CBLL1, HDAC6	121	132	13528	3.38793	1	0.795582	86.0828
GOTERM_BP_FAT	GO:0070647~protein modification by small protein conjugation or removal	4	3.1746	0.169684	FBXW7, UBE4A, CBLL1, HDAC6	121	160	13528	2.79504	1	0.858954	95.3563
Annotation Cluster 31	Enrichment Score: 0.8925873314944036
Category	Term	Count	%	PValue	Genes	List Total	Pop Hits	Pop Total	Fold Enrichment	Bonferroni	Benjamini	FDR
SP_PIR_KEYWORDS	serine/threonine-protein kinase	6	4.7619	0.102956	PSKH2, TP53RK, CSNK1A1, ACVR2A, LMTK2, PRKAA2	126	381	19235	2.40407	1	0.532592	76.0931
INTERPRO	IPR017441:Protein kinase, ATP binding site	7	5.55556	0.11742	PSKH2, TP53RK, CSNK1A1, ACVR2A, LCK, LMTK2, PRKAA2	123	455	16659	2.08368	1	0.970299	82.0872
INTERPRO	IPR000719:Protein kinase, core	7	5.55556	0.13688	PSKH2, TP53RK, CSNK1A1, ACVR2A, LCK, LMTK2, PRKAA2	123	476	16659	1.99175	1	0.978684	86.8221
GOTERM_MF_FAT	GO:0004674~protein serine/threonine kinase activity	7	5.55556	0.162524	PSKH2, TP53RK, CSNK1A1, ACVR2A, ITGAE, LMTK2, PRKAA2	112	430	12983	1.88706	1	0.83785	91.2394
Annotation Cluster 32	Enrichment Score: 0.8426153576454304
Category	Term	Count	%	PValue	Genes	List Total	Pop Hits	Pop Total	Fold Enrichment	Bonferroni	Benjamini	FDR
GOTERM_BP_FAT	GO:0006886~intracellular protein transport	7	5.55556	0.115444	STX2, GRIK2, IPO5, GOSR1, SSR4, RAMP1, HDAC6	121	374	13528	2.09254	1	0.798169	86.8009
GOTERM_BP_FAT	GO:0034613~cellular protein localization	7	5.55556	0.158415	STX2, GRIK2, IPO5, GOSR1, SSR4, RAMP1, HDAC6	121	411	13528	1.90416	1	0.857217	94.1988
GOTERM_BP_FAT	GO:0070727~cellular macromolecule localization	7	5.55556	0.162176	STX2, GRIK2, IPO5, GOSR1, SSR4, RAMP1, HDAC6	121	414	13528	1.89037	1	0.855653	94.6123
Annotation Cluster 33	Enrichment Score: 0.8272452055258017
Category	Term	Count	%	PValue	Genes	List Total	Pop Hits	Pop Total	Fold Enrichment	Bonferroni	Benjamini	FDR
GOTERM_BP_FAT	GO:0032675~regulation of interleukin-6 production	3	2.38095	0.0404095	TLR3, IL6R, TLR6	121	36	13528	9.3168	1	0.655777	49.3856
GOTERM_BP_FAT	GO:0043408~regulation of MAPKKK cascade	4	3.1746	0.0727435	GRIK2, TLR3, IL6R, TLR6	121	109	13528	4.10281	1	0.738797	71.2568
GOTERM_BP_FAT	GO:0010740~positive regulation of protein kinase cascade	4	3.1746	0.185087	TICAM2, TLR3, IL6R, TLR6	121	167	13528	2.67788	1	0.861917	96.591
GOTERM_BP_FAT	GO:0042742~defense response to bacterium	3	2.38095	0.261809	TLR3, IL6R, TLR6	121	112	13528	2.99469	1	0.901796	99.3336
GOTERM_BP_FAT	GO:0009617~response to bacterium	3	2.38095	0.513023	TLR3, IL6R, TLR6	121	193	13528	1.73785	1	0.984644	99.9993
Annotation Cluster 34	Enrichment Score: 0.8202801733989088	membrane-bound vesicle
Category	Term	Count	%	PValue	Genes	List Total	Pop Hits	Pop Total	Fold Enrichment	Bonferroni	Benjamini	FDR
GOTERM_CC_FAT	GO:0031988~membrane-bounded vesicle	9	7.14286	0.107535	RAB2A, HSP90AA1, PICALM, STX2, HGF, TRH, BMP7, RACGAP1, ITGB1	109	568	12782	1.85809	1	0.649587	76.2968
GOTERM_CC_FAT	GO:0031410~cytoplasmic vesicle	9	7.14286	0.175471	RAB2A, HSP90AA1, PICALM, STX2, HGF, TRH, TLR6, RACGAP1, ITGB1	109	642	12782	1.64392	1	0.744227	91.2961
GOTERM_CC_FAT	GO:0016023~cytoplasmic membrane-bounded vesicle	8	6.34921	0.183402	RAB2A, HSP90AA1, PICALM, STX2, HGF, TRH, RACGAP1, ITGB1	109	550	12782	1.70569	1	0.738751	92.2981
Annotation Cluster 35	Enrichment Score: 0.774607426511288
Category	Term	Count	%	PValue	Genes	List Total	Pop Hits	Pop Total	Fold Enrichment	Bonferroni	Benjamini	FDR
KEGG_PATHWAY	hsa05211:Renal cell carcinoma	4	3.1746	0.0595733	HRAS, PIK3CB, PIK3CA, HGF	66	70	5085	4.4026	0.998513	0.41874	49.8029
KEGG_PATHWAY	hsa05218:Melanoma	4	3.1746	0.061652	HRAS, PIK3CB, PIK3CA, HGF	66	71	5085	4.34059	0.998824	0.404804	51.034
KEGG_PATHWAY	hsa05213:Endometrial cancer	3	2.38095	0.142266	HRAS, PIK3CB, PIK3CA	66	52	5085	4.44493	1	0.492261	82.129
KEGG_PATHWAY	hsa05223:Non-small cell lung cancer	3	2.38095	0.151126	HRAS, PIK3CB, PIK3CA	66	54	5085	4.2803	1	0.500776	84.0944
KEGG_PATHWAY	hsa04660:T cell receptor signaling pathway	4	3.1746	0.159206	HRAS, PIK3CB, LCK, PIK3CA	66	108	5085	2.85354	1	0.506865	85.7129
KEGG_PATHWAY	hsa05221:Acute myeloid leukemia	3	2.38095	0.16916	HRAS, PIK3CB, PIK3CA	66	58	5085	3.98511	1	0.516907	87.5002
KEGG_PATHWAY	hsa05214:Glioma	3	2.38095	0.192185	HRAS, PIK3CB, PIK3CA	66	63	5085	3.66883	1	0.541637	90.881
KEGG_PATHWAY	hsa04662:B cell receptor signaling pathway	3	2.38095	0.248794	HRAS, PIK3CB, PIK3CA	66	75	5085	3.08182	1	0.601045	95.9645
KEGG_PATHWAY	hsa05220:Chronic myeloid leukemia	3	2.38095	0.248794	HRAS, PIK3CB, PIK3CA	66	75	5085	3.08182	1	0.601045	95.9645
KEGG_PATHWAY	hsa04370:VEGF signaling pathway	3	2.38095	0.248794	HRAS, PIK3CB, PIK3CA	66	75	5085	3.08182	1	0.601045	95.9645
KEGG_PATHWAY	hsa04664:Fc epsilon RI signaling pathway	3	2.38095	0.263091	HRAS, PIK3CB, PIK3CA	66	78	5085	2.96329	1	0.613951	96.7473
KEGG_PATHWAY	hsa04012:ErbB signaling pathway	3	2.38095	0.305966	HRAS, PIK3CB, PIK3CA	66	87	5085	2.65674	1	0.648781	98.3399
Annotation Cluster 36	Enrichment Score: 0.7568734534900001
Category	Term	Count	%	PValue	Genes	List Total	Pop Hits	Pop Total	Fold Enrichment	Bonferroni	Benjamini	FDR
GOTERM_BP_FAT	GO:0050863~regulation of T cell activation	4	3.1746	0.0857677	LCK, CD2, GLMN, IL21	121	117	13528	3.82228	1	0.749925	77.2427
GOTERM_BP_FAT	GO:0051249~regulation of lymphocyte activation	4	3.1746	0.144246	LCK, CD2, GLMN, IL21	121	148	13528	3.02167	1	0.84698	92.3579
GOTERM_BP_FAT	GO:0002694~regulation of leukocyte activation	4	3.1746	0.182863	LCK, CD2, GLMN, IL21	121	166	13528	2.69402	1	0.861999	96.4342
GOTERM_BP_FAT	GO:0050865~regulation of cell activation	4	3.1746	0.203121	LCK, CD2, GLMN, IL21	121	175	13528	2.55547	1	0.873773	97.644
GOTERM_BP_FAT	GO:0002696~positive regulation of leukocyte activation	3	2.38095	0.24208	LCK, CD2, IL21	121	106	13528	3.1642	1	0.893484	98.97
GOTERM_BP_FAT	GO:0050867~positive regulation of cell activation	3	2.38095	0.258518	LCK, CD2, IL21	121	111	13528	3.02167	1	0.900893	99.2828
Annotation Cluster 37	Enrichment Score: 0.7439865728648091	apoptosis
Category	Term	Count	%	PValue	Genes	List Total	Pop Hits	Pop Total	Fold Enrichment	Bonferroni	Benjamini	FDR
GOTERM_BP_FAT	GO:0006915~apoptosis	9	7.14286	0.165804	BAG4, HRAS, UNC5B, GRIK2, TP53BP2, GZMA, LCK, RHOB, BIRC3	121	602	13528	1.67145	1	0.856046	94.9847
GOTERM_BP_FAT	GO:0012501~programmed cell death	9	7.14286	0.175385	BAG4, HRAS, UNC5B, GRIK2, TP53BP2, GZMA, LCK, RHOB, BIRC3	121	611	13528	1.64683	1	0.860931	95.8555
GOTERM_BP_FAT	GO:0008219~cell death	10	7.93651	0.188065	BAG4, HRAS, KLK8, UNC5B, GRIK2, TP53BP2, GZMA, LCK, RHOB, BIRC3	121	719	13528	1.55496	1	0.86124	96.7909
GOTERM_BP_FAT	GO:0016265~death	10	7.93651	0.193268	BAG4, HRAS, KLK8, UNC5B, GRIK2, TP53BP2, GZMA, LCK, RHOB, BIRC3	121	724	13528	1.54422	1	0.862355	97.1141
Annotation Cluster 38	Enrichment Score: 0.7372530478925399
Category	Term	Count	%	PValue	Genes	List Total	Pop Hits	Pop Total	Fold Enrichment	Bonferroni	Benjamini	FDR
SP_PIR_KEYWORDS	ionic channel	6	4.7619	0.0567023	TRPC1, GRIK2, PKD2, CACNA1E, KCNK1, KCNE3	126	318	19235	2.88035	1	0.401939	53.6439
GOTERM_MF_FAT	GO:0022836~gated channel activity	6	4.7619	0.126557	TRPC1, GRIK2, PKD2, CACNA1E, KCNK1, KCNE3	112	310	12983	2.24361	1	0.823582	84.3957
GOTERM_MF_FAT	GO:0005261~cation channel activity	5	3.96825	0.209081	TRPC1, PKD2, CACNA1E, KCNK1, KCNE3	112	275	12983	2.10763	1	0.878176	96.005
GOTERM_MF_FAT	GO:0005216~ion channel activity	6	4.7619	0.234905	TRPC1, GRIK2, PKD2, CACNA1E, KCNK1, KCNE3	112	386	12983	1.80186	1	0.893056	97.4672
GOTERM_MF_FAT	GO:0022838~substrate specific channel activity	6	4.7619	0.254063	TRPC1, GRIK2, PKD2, CACNA1E, KCNK1, KCNE3	112	398	12983	1.74753	1	0.908511	98.2118
GOTERM_MF_FAT	GO:0015267~channel activity	6	4.7619	0.276891	TRPC1, GRIK2, PKD2, CACNA1E, KCNK1, KCNE3	112	412	12983	1.68815	1	0.924706	98.8329
GOTERM_MF_FAT	GO:0022803~passive transmembrane transporter activity	6	4.7619	0.278539	TRPC1, GRIK2, PKD2, CACNA1E, KCNK1, KCNE3	112	413	12983	1.68406	1	0.921757	98.8689
Annotation Cluster 39	Enrichment Score: 0.7306040444877746
Category	Term	Count	%	PValue	Genes	List Total	Pop Hits	Pop Total	Fold Enrichment	Bonferroni	Benjamini	FDR
GOTERM_BP_FAT	GO:0051384~response to glucocorticoid stimulus	3	2.38095	0.152194	AVPR1A, IL6R, TRH	121	78	13528	4.30006	1	0.85634	93.4489
GOTERM_BP_FAT	GO:0031960~response to corticosteroid stimulus	3	2.38095	0.174093	AVPR1A, IL6R, TRH	121	85	13528	3.94594	1	0.860675	95.747
GOTERM_BP_FAT	GO:0048545~response to steroid hormone stimulus	4	3.1746	0.242666	AVPR1A, IL6R, TRH, BMP7	121	192	13528	2.3292	1	0.892797	98.9831
Annotation Cluster 40	Enrichment Score: 0.6789849948917038
Category	Term	Count	%	PValue	Genes	List Total	Pop Hits	Pop Total	Fold Enrichment	Bonferroni	Benjamini	FDR
GOTERM_BP_FAT	GO:0030326~embryonic limb morphogenesis	3	2.38095	0.180442	GNAQ, GNAS, FLVCR1	121	87	13528	3.85523	1	0.859849	96.2557
GOTERM_BP_FAT	GO:0035113~embryonic appendage morphogenesis	3	2.38095	0.180442	GNAQ, GNAS, FLVCR1	121	87	13528	3.85523	1	0.859849	96.2557
GOTERM_BP_FAT	GO:0035107~appendage morphogenesis	3	2.38095	0.219164	GNAQ, GNAS, FLVCR1	121	99	13528	3.38793	1	0.87834	98.3159
GOTERM_BP_FAT	GO:0035108~limb morphogenesis	3	2.38095	0.219164	GNAQ, GNAS, FLVCR1	121	99	13528	3.38793	1	0.87834	98.3159
GOTERM_BP_FAT	GO:0060173~limb development	3	2.38095	0.23224	GNAQ, GNAS, FLVCR1	121	103	13528	3.25636	1	0.88465	98.7256
GOTERM_BP_FAT	GO:0048736~appendage development	3	2.38095	0.23224	GNAQ, GNAS, FLVCR1	121	103	13528	3.25636	1	0.88465	98.7256
Annotation Cluster 41	Enrichment Score: 0.673979447348251
Category	Term	Count	%	PValue	Genes	List Total	Pop Hits	Pop Total	Fold Enrichment	Bonferroni	Benjamini	FDR
GOTERM_BP_FAT	GO:0043066~negative regulation of apoptosis	6	4.7619	0.206089	BAG4, HRAS, GRIK2, PIK3CA, HGF, BIRC3	121	354	13528	1.89494	1	0.873054	97.7847
GOTERM_BP_FAT	GO:0043069~negative regulation of programmed cell death	6	4.7619	0.21399	BAG4, HRAS, GRIK2, PIK3CA, HGF, BIRC3	121	359	13528	1.86855	1	0.874461	98.1219
GOTERM_BP_FAT	GO:0060548~negative regulation of cell death	6	4.7619	0.215582	BAG4, HRAS, GRIK2, PIK3CA, HGF, BIRC3	121	360	13528	1.86336	1	0.875071	98.1837
Annotation Cluster 42	Enrichment Score: 0.6535952041565265
Category	Term	Count	%	PValue	Genes	List Total	Pop Hits	Pop Total	Fold Enrichment	Bonferroni	Benjamini	FDR
GOTERM_MF_FAT	GO:0022843~voltage-gated cation channel activity	4	3.1746	0.131369	PKD2, CACNA1E, KCNK1, KCNE3	112	147	12983	3.15428	1	0.825086	85.5354
GOTERM_MF_FAT	GO:0005261~cation channel activity	5	3.96825	0.209081	TRPC1, PKD2, CACNA1E, KCNK1, KCNE3	112	275	12983	2.10763	1	0.878176	96.005
GOTERM_MF_FAT	GO:0022832~voltage-gated channel activity	4	3.1746	0.233073	PKD2, CACNA1E, KCNK1, KCNE3	112	195	12983	2.37784	1	0.896505	97.3827
GOTERM_MF_FAT	GO:0005244~voltage-gated ion channel activity	4	3.1746	0.233073	PKD2, CACNA1E, KCNK1, KCNE3	112	195	12983	2.37784	1	0.896505	97.3827
SP_PIR_KEYWORDS	voltage-gated channel	3	2.38095	0.254887	CACNA1E, KCNK1, KCNE3	126	150	19235	3.05317	1	0.767856	97.9247
GOTERM_MF_FAT	GO:0005267~potassium channel activity	3	2.38095	0.314984	PKD2, KCNK1, KCNE3	112	133	12983	2.61473	1	0.930263	99.4448
Annotation Cluster 43	Enrichment Score: 0.5987848526129242
Category	Term	Count	%	PValue	Genes	List Total	Pop Hits	Pop Total	Fold Enrichment	Bonferroni	Benjamini	FDR
GOTERM_BP_FAT	GO:0030384~phosphoinositide metabolic process	3	2.38095	0.136922	PIGK, PIK3CB, PIK3CA	121	73	13528	4.59459	1	0.838101	91.2035
GOTERM_BP_FAT	GO:0006644~phospholipid metabolic process	4	3.1746	0.237943	PIGK, PIK3CB, PIK3CA, OC90	121	190	13528	2.35372	1	0.890083	98.8732
GOTERM_BP_FAT	GO:0019637~organophosphate metabolic process	4	3.1746	0.261706	PIGK, PIK3CB, PIK3CA, OC90	121	200	13528	2.23603	1	0.902916	99.3321
GOTERM_BP_FAT	GO:0006650~glycerophospholipid metabolic process	3	2.38095	0.281555	PIGK, PIK3CB, PIK3CA	121	118	13528	2.84241	1	0.915818	99.5741
GOTERM_BP_FAT	GO:0046486~glycerolipid metabolic process	3	2.38095	0.422428	PIGK, PIK3CB, PIK3CA	121	162	13528	2.0704	1	0.966912	99.9884
Annotation Cluster 44	Enrichment Score: 0.5670711444823554
Category	Term	Count	%	PValue	Genes	List Total	Pop Hits	Pop Total	Fold Enrichment	Bonferroni	Benjamini	FDR
GOTERM_BP_FAT	GO:0001934~positive regulation of protein amino acid phosphorylation	3	2.38095	0.186827	ACVR2A, IL6R, BMP7	121	89	13528	3.7686	1	0.862902	96.7092
GOTERM_BP_FAT	GO:0031401~positive regulation of protein modification process	4	3.1746	0.230889	ACVR2A, PSMA3, IL6R, BMP7	121	187	13528	2.39148	1	0.884424	98.6881
GOTERM_BP_FAT	GO:0032270~positive regulation of cellular protein metabolic process	4	3.1746	0.341614	ACVR2A, PSMA3, IL6R, BMP7	121	233	13528	1.91934	1	0.944155	99.8992
GOTERM_BP_FAT	GO:0051247~positive regulation of protein metabolic process	4	3.1746	0.365879	ACVR2A, PSMA3, IL6R, BMP7	121	243	13528	1.84036	1	0.951531	99.9458
Annotation Cluster 45	Enrichment Score: 0.5253310309765332
Category	Term	Count	%	PValue	Genes	List Total	Pop Hits	Pop Total	Fold Enrichment	Bonferroni	Benjamini	FDR
SP_PIR_KEYWORDS	potassium transport	3	2.38095	0.171844	ATP1A3, KCNK1, KCNE3	126	115	19235	3.9824	1	0.681423	91.654
SP_PIR_KEYWORDS	potassium	3	2.38095	0.197555	ATP1A3, KCNK1, KCNE3	126	126	19235	3.63473	1	0.699318	94.4909
GOTERM_MF_FAT	GO:0030955~potassium ion binding	3	2.38095	0.299204	ATP1A3, KCNK1, KCNE3	112	128	12983	2.71687	1	0.929991	99.241
GOTERM_MF_FAT	GO:0031420~alkali metal ion binding	4	3.1746	0.309398	SLC9A8, ATP1A3, KCNK1, KCNE3	112	228	12983	2.03368	1	0.92991	99.3793
GOTERM_BP_FAT	GO:0006813~potassium ion transport	3	2.38095	0.416287	ATP1A3, KCNK1, KCNE3	121	160	13528	2.09628	1	0.96518	99.9862
GOTERM_BP_FAT	GO:0015672~monovalent inorganic cation transport	4	3.1746	0.53866	SLC9A8, ATP1A3, KCNK1, KCNE3	121	318	13528	1.40631	1	0.986846	99.9997
Annotation Cluster 46	Enrichment Score: 0.5233202121276568
Category	Term	Count	%	PValue	Genes	List Total	Pop Hits	Pop Total	Fold Enrichment	Bonferroni	Benjamini	FDR
GOTERM_BP_FAT	GO:0048858~cell projection morphogenesis	5	3.96825	0.173196	OFD1, KLK8, UNC5B, TNN, BMP7	121	245	13528	2.28167	1	0.861108	95.6701
GOTERM_BP_FAT	GO:0032990~cell part morphogenesis	5	3.96825	0.192658	OFD1, KLK8, UNC5B, TNN, BMP7	121	256	13528	2.18363	1	0.86317	97.0778
GOTERM_BP_FAT	GO:0000902~cell morphogenesis	6	4.7619	0.209237	OFD1, KLK8, UNC5B, TNN, HGF, BMP7	121	356	13528	1.8843	1	0.872629	97.9254
GOTERM_BP_FAT	GO:0030030~cell projection organization	6	4.7619	0.228453	OFD1, KLK8, UNC5B, STX2, TNN, BMP7	121	368	13528	1.82285	1	0.887217	98.6178
GOTERM_BP_FAT	GO:0048812~neuron projection morphogenesis	4	3.1746	0.293024	KLK8, UNC5B, TNN, BMP7	121	213	13528	2.09956	1	0.918161	99.6734
GOTERM_BP_FAT	GO:0000904~cell morphogenesis involved in differentiation	4	3.1746	0.368299	UNC5B, TNN, HGF, BMP7	121	244	13528	1.83281	1	0.952072	99.9491
GOTERM_BP_FAT	GO:0031175~neuron projection development	4	3.1746	0.397201	KLK8, UNC5B, TNN, BMP7	121	256	13528	1.7469	1	0.959776	99.9765
GOTERM_BP_FAT	GO:0007409~axonogenesis	3	2.38095	0.513023	UNC5B, TNN, BMP7	121	193	13528	1.73785	1	0.984644	99.9993
GOTERM_BP_FAT	GO:0048667~cell morphogenesis involved in neuron differentiation	3	2.38095	0.556041	UNC5B, TNN, BMP7	121	209	13528	1.60481	1	0.988418	99.9998
Annotation Cluster 47	Enrichment Score: 0.47464909059049143
Category	Term	Count	%	PValue	Genes	List Total	Pop Hits	Pop Total	Fold Enrichment	Bonferroni	Benjamini	FDR
GOTERM_BP_FAT	GO:0009165~nucleotide biosynthetic process	4	3.1746	0.228547	TYMS, ADCY1, ATP2B4, ATP1A3	121	186	13528	2.40434	1	0.885876	98.6206
GOTERM_BP_FAT	GO:0034654~nucleobase, nucleoside, nucleotide and nucleic acid biosynthetic process	4	3.1746	0.245033	TYMS, ADCY1, ATP2B4, ATP1A3	121	193	13528	2.31713	1	0.892788	99.0343
GOTERM_BP_FAT	GO:0034404~nucleobase, nucleoside and nucleotide biosynthetic process	4	3.1746	0.245033	TYMS, ADCY1, ATP2B4, ATP1A3	121	193	13528	2.31713	1	0.892788	99.0343
GOTERM_BP_FAT	GO:0006164~purine nucleotide biosynthetic process	3	2.38095	0.3788	ADCY1, ATP2B4, ATP1A3	121	148	13528	2.26625	1	0.955202	99.9614
GOTERM_BP_FAT	GO:0006163~purine nucleotide metabolic process	3	2.38095	0.49337	ADCY1, ATP2B4, ATP1A3	121	186	13528	1.80325	1	0.981603	99.9987
GOTERM_BP_FAT	GO:0044271~nitrogen compound biosynthetic process	4	3.1746	0.553472	TYMS, ADCY1, ATP2B4, ATP1A3	121	325	13528	1.37602	1	0.988248	99.9998
Annotation Cluster 48	Enrichment Score: 0.46342149829047	metalloprotein
Category	Term	Count	%	PValue	Genes	List Total	Pop Hits	Pop Total	Fold Enrichment	Bonferroni	Benjamini	FDR
SP_PIR_KEYWORDS	metalloprotein	3	2.38095	0.193423	CYP1B1, AOX1, ACP5	126	124	19235	3.69336	1	0.705525	94.1053
SP_PIR_KEYWORDS	iron	4	3.1746	0.282916	CYP1B1, AOX1, ACP5, RPE65	126	285	19235	2.14258	1	0.779787	98.7476
GOTERM_MF_FAT	GO:0005506~iron ion binding	3	2.38095	0.743995	CYP1B1, AOX1, ACP5	112	308	12983	1.12909	1	0.999461	100
Annotation Cluster 49	Enrichment Score: 0.4123869580518085
Category	Term	Count	%	PValue	Genes	List Total	Pop Hits	Pop Total	Fold Enrichment	Bonferroni	Benjamini	FDR
GOTERM_CC_FAT	GO:0044432~endoplasmic reticulum part	5	3.96825	0.337204	PIGK, CYP1B1, TOR1A, ALG6, SSR4	109	347	12782	1.68971	1	0.893085	99.4507
GOTERM_CC_FAT	GO:0005789~endoplasmic reticulum membrane	4	3.1746	0.397812	PIGK, CYP1B1, ALG6, SSR4	109	269	12782	1.74373	1	0.908316	99.8368
GOTERM_CC_FAT	GO:0042175~nuclear envelope-endoplasmic reticulum network	4	3.1746	0.431786	PIGK, CYP1B1, ALG6, SSR4	109	284	12782	1.65163	1	0.917631	99.9217
Annotation Cluster 50	Enrichment Score: 0.4034121237336182
Category	Term	Count	%	PValue	Genes	List Total	Pop Hits	Pop Total	Fold Enrichment	Bonferroni	Benjamini	FDR
GOTERM_MF_FAT	GO:0016879~ligase activity, forming carbon-nitrogen bonds	4	3.1746	0.316428	UBE4A, ACACA, CBLL1, BIRC3	112	231	12983	2.00727	1	0.92766	99.4607
GOTERM_MF_FAT	GO:0004842~ubiquitin-protein ligase activity	3	2.38095	0.358696	UBE4A, CBLL1, BIRC3	112	147	12983	2.36571	1	0.944963	99.7755
GOTERM_MF_FAT	GO:0019787~small conjugating protein ligase activity	3	2.38095	0.41632	UBE4A, CBLL1, BIRC3	112	166	12983	2.09493	1	0.962222	99.9383
GOTERM_MF_FAT	GO:0016881~acid-amino acid ligase activity	3	2.38095	0.515137	UBE4A, CBLL1, BIRC3	112	201	12983	1.73014	1	0.985881	99.9952
Annotation Cluster 51	Enrichment Score: 0.4024765429144758
Category	Term	Count	%	PValue	Genes	List Total	Pop Hits	Pop Total	Fold Enrichment	Bonferroni	Benjamini	FDR
GOTERM_BP_FAT	GO:0043068~positive regulation of programmed cell death	6	4.7619	0.339422	GRIK2, TP53BP2, LCK, CD2, BMP7, HDAC6	121	433	13528	1.54921	1	0.943651	99.8935
GOTERM_BP_FAT	GO:0010942~positive regulation of cell death	6	4.7619	0.342948	GRIK2, TP53BP2, LCK, CD2, BMP7, HDAC6	121	435	13528	1.54209	1	0.944154	99.9025
GOTERM_BP_FAT	GO:0043065~positive regulation of apoptosis	5	3.96825	0.532847	TP53BP2, LCK, CD2, BMP7, HDAC6	121	430	13528	1.30002	1	0.98636	99.9997
Annotation Cluster 52	Enrichment Score: 0.4000137708766844
Category	Term	Count	%	PValue	Genes	List Total	Pop Hits	Pop Total	Fold Enrichment	Bonferroni	Benjamini	FDR
GOTERM_BP_FAT	GO:0030097~hemopoiesis	4	3.1746	0.348903	LMO2, LCK, ITGB1, FLVCR1	121	236	13528	1.89494	1	0.945284	99.9161
GOTERM_BP_FAT	GO:0048534~hemopoietic or lymphoid organ development	4	3.1746	0.406764	LMO2, LCK, ITGB1, FLVCR1	121	260	13528	1.72003	1	0.962031	99.982
GOTERM_BP_FAT	GO:0002520~immune system development	4	3.1746	0.44454	LMO2, LCK, ITGB1, FLVCR1	121	276	13528	1.62031	1	0.972355	99.9939
Annotation Cluster 53	Enrichment Score: 0.3851808928052902
Category	Term	Count	%	PValue	Genes	List Total	Pop Hits	Pop Total	Fold Enrichment	Bonferroni	Benjamini	FDR
INTERPRO	IPR008957:Fibronectin, type III-like fold	3	2.38095	0.39102	BZRAP1, TNN, IL6R	123	184	16659	2.20824	1	0.999977	99.8917
INTERPRO	IPR003961:Fibronectin, type III	3	2.38095	0.406471	BZRAP1, TNN, IL6R	123	190	16659	2.13851	1	0.999975	99.924
SMART	SM00060:FN3	3	2.38095	0.439773	BZRAP1, TNN, IL6R	72	190	9079	1.99101	1	0.998775	99.7919
Annotation Cluster 54	Enrichment Score: 0.36537957316474334	vasculature development
Category	Term	Count	%	PValue	Genes	List Total	Pop Hits	Pop Total	Fold Enrichment	Bonferroni	Benjamini	FDR
GOTERM_BP_FAT	GO:0001568~blood vessel development	4	3.1746	0.370717	LMO2, PLCD3, GLMN, RHOB	121	245	13528	1.82533	1	0.951934	99.9522
GOTERM_BP_FAT	GO:0001944~vasculature development	4	3.1746	0.385193	LMO2, PLCD3, GLMN, RHOB	121	251	13528	1.7817	1	0.956282	99.9675
GOTERM_BP_FAT	GO:0048514~blood vessel morphogenesis	3	2.38095	0.561228	PLCD3, GLMN, RHOB	121	211	13528	1.5896	1	0.988951	99.9999
Annotation Cluster 55	Enrichment Score: 0.35192428502948814
Category	Term	Count	%	PValue	Genes	List Total	Pop Hits	Pop Total	Fold Enrichment	Bonferroni	Benjamini	FDR
GOTERM_BP_FAT	GO:0051047~positive regulation of secretion	3	2.38095	0.251939	AVPR1A, GLMN, TRH	121	109	13528	3.07711	1	0.896474	99.1702
GOTERM_BP_FAT	GO:0051046~regulation of secretion	3	2.38095	0.537552	AVPR1A, GLMN, TRH	121	202	13528	1.66042	1	0.986894	99.9997
GOTERM_BP_FAT	GO:0060341~regulation of cellular localization	3	2.38095	0.6494	AVPR1A, GLMN, TRH	121	248	13528	1.35244	1	0.995912	100
Annotation Cluster 56	Enrichment Score: 0.3516079530438995
Category	Term	Count	%	PValue	Genes	List Total	Pop Hits	Pop Total	Fold Enrichment	Bonferroni	Benjamini	FDR
GOTERM_BP_FAT	GO:0048609~reproductive process in a multicellular organism	6	4.7619	0.434781	ACVR2A, AVPR1A, BIRC3, RACGAP1, ITGB1, C17ORF75	121	487	13528	1.37743	1	0.97062	99.9919
GOTERM_BP_FAT	GO:0032504~multicellular organism reproduction	6	4.7619	0.434781	ACVR2A, AVPR1A, BIRC3, RACGAP1, ITGB1, C17ORF75	121	487	13528	1.37743	1	0.97062	99.9919
GOTERM_BP_FAT	GO:0007276~gamete generation	5	3.96825	0.466267	ACVR2A, BIRC3, RACGAP1, ITGB1, C17ORF75	121	395	13528	1.41521	1	0.976882	99.9968
Annotation Cluster 57	Enrichment Score: 0.3268903135868097	protein catabolic process
Category	Term	Count	%	PValue	Genes	List Total	Pop Hits	Pop Total	Fold Enrichment	Bonferroni	Benjamini	FDR
GOTERM_BP_FAT	GO:0009057~macromolecule catabolic process	9	7.14286	0.390079	PJA2, LYVE1, FBXW7, UBE4A, FBXO16, PSMA3, CBLL1, OAS2, HDAC6	121	781	13528	1.28837	1	0.95787	99.9715
SP_PIR_KEYWORDS	ubl conjugation pathway	5	3.96825	0.422488	PJA2, FBXW7, UBE4A, FBXO16, CBLL1	126	509	19235	1.49959	1	0.900332	99.9276
GOTERM_BP_FAT	GO:0051603~proteolysis involved in cellular protein catabolic process	7	5.55556	0.441878	PJA2, FBXW7, UBE4A, FBXO16, PSMA3, CBLL1, HDAC6	121	600	13528	1.30435	1	0.97197	99.9934
GOTERM_BP_FAT	GO:0044257~cellular protein catabolic process	7	5.55556	0.446629	PJA2, FBXW7, UBE4A, FBXO16, PSMA3, CBLL1, HDAC6	121	603	13528	1.29786	1	0.972563	99.9943
GOTERM_BP_FAT	GO:0044265~cellular macromolecule catabolic process	8	6.34921	0.464739	PJA2, FBXW7, UBE4A, FBXO16, PSMA3, CBLL1, OAS2, HDAC6	121	725	13528	1.23367	1	0.976853	99.9967
GOTERM_BP_FAT	GO:0030163~protein catabolic process	7	5.55556	0.476515	PJA2, FBXW7, UBE4A, FBXO16, PSMA3, CBLL1, HDAC6	121	622	13528	1.25822	1	0.978741	99.9977
GOTERM_BP_FAT	GO:0043632~modification-dependent macromolecule catabolic process	6	4.7619	0.580347	PJA2, FBXW7, UBE4A, FBXO16, PSMA3, CBLL1	121	574	13528	1.16866	1	0.990694	99.9999
GOTERM_BP_FAT	GO:0019941~modification-dependent protein catabolic process	6	4.7619	0.580347	PJA2, FBXW7, UBE4A, FBXO16, PSMA3, CBLL1	121	574	13528	1.16866	1	0.990694	99.9999
Annotation Cluster 58	Enrichment Score: 0.3095800635890749
Category	Term	Count	%	PValue	Genes	List Total	Pop Hits	Pop Total	Fold Enrichment	Bonferroni	Benjamini	FDR
GOTERM_BP_FAT	GO:0016477~cell migration	4	3.1746	0.44454	TNS1, TNN, IL6R, ITGB1	121	276	13528	1.62031	1	0.972355	99.9939
GOTERM_BP_FAT	GO:0051674~localization of cell	4	3.1746	0.514842	TNS1, TNN, IL6R, ITGB1	121	307	13528	1.4567	1	0.984716	99.9993
GOTERM_BP_FAT	GO:0048870~cell motility	4	3.1746	0.514842	TNS1, TNN, IL6R, ITGB1	121	307	13528	1.4567	1	0.984716	99.9993
Annotation Cluster 59	Enrichment Score: 0.3014423673391187
Category	Term	Count	%	PValue	Genes	List Total	Pop Hits	Pop Total	Fold Enrichment	Bonferroni	Benjamini	FDR
GOTERM_BP_FAT	GO:0007276~gamete generation	5	3.96825	0.466267	ACVR2A, BIRC3, RACGAP1, ITGB1, C17ORF75	121	395	13528	1.41521	1	0.976882	99.9968
GOTERM_BP_FAT	GO:0048232~male gamete generation	4	3.1746	0.517034	ACVR2A, BIRC3, RACGAP1, C17ORF75	121	308	13528	1.45197	1	0.984597	99.9994
GOTERM_BP_FAT	GO:0007283~spermatogenesis	4	3.1746	0.517034	ACVR2A, BIRC3, RACGAP1, C17ORF75	121	308	13528	1.45197	1	0.984597	99.9994
Annotation Cluster 60	Enrichment Score: 0.28934265940119724
Category	Term	Count	%	PValue	Genes	List Total	Pop Hits	Pop Total	Fold Enrichment	Bonferroni	Benjamini	FDR
SP_PIR_KEYWORDS	ank repeat	3	2.38095	0.46368	TRPC1, TP53BP2, KIDINS220	126	240	19235	1.90823	1	0.921022	99.9727
INTERPRO	IPR002110:Ankyrin	3	2.38095	0.522432	TRPC1, TP53BP2, KIDINS220	123	238	16659	1.70721	1	0.999987	99.9962
SMART	SM00248:ANK	3	2.38095	0.559402	TRPC1, TP53BP2, KIDINS220	72	238	9079	1.58946	1	0.999751	99.9839
Annotation Cluster 61	Enrichment Score: 0.1918112144122423
Category	Term	Count	%	PValue	Genes	List Total	Pop Hits	Pop Total	Fold Enrichment	Bonferroni	Benjamini	FDR
INTERPRO	IPR017907:Zinc finger, RING-type, conserved site	3	2.38095	0.610861	PJA2, CBLL1, BIRC3	123	280	16659	1.45113	1	0.999999	99.9998
INTERPRO	IPR001841:Zinc finger, RING-type	3	2.38095	0.641144	PJA2, CBLL1, BIRC3	123	296	16659	1.37269	1	0.999999	99.9999
SMART	SM00184:RING	3	2.38095	0.678685	PJA2, CBLL1, BIRC3	72	296	9079	1.27801	1	0.999963	99.9994
Annotation Cluster 62	Enrichment Score: 0.16399516464679237	visual perception
Category	Term	Count	%	PValue	Genes	List Total	Pop Hits	Pop Total	Fold Enrichment	Bonferroni	Benjamini	FDR
GOTERM_BP_FAT	GO:0050953~sensory perception of light stimulus	3	2.38095	0.574008	CYP1B1, RPE65, OAT	121	216	13528	1.5528	1	0.990086	99.9999
GOTERM_BP_FAT	GO:0007601~visual perception	3	2.38095	0.574008	CYP1B1, RPE65, OAT	121	216	13528	1.5528	1	0.990086	99.9999
GOTERM_BP_FAT	GO:0007600~sensory perception	4	3.1746	0.97764	CYP1B1, RPE65, GNAS, OAT	121	810	13528	0.552107	1	1	100
Annotation Cluster 63	Enrichment Score: 0.11108290912418091	oxidoreductase
Category	Term	Count	%	PValue	Genes	List Total	Pop Hits	Pop Total	Fold Enrichment	Bonferroni	Benjamini	FDR
GOTERM_MF_FAT	GO:0009055~electron carrier activity	3	2.38095	0.566512	CYP1B1, ACADM, AOX1	112	221	12983	1.57357	1	0.991462	99.999
SP_PIR_KEYWORDS	oxidoreductase	3	2.38095	0.883845	CYP1B1, ACADM, AOX1	126	562	19235	0.814904	1	0.999085	100
GOTERM_BP_FAT	GO:0055114~oxidation reduction	4	3.1746	0.927184	TXNL1, CYP1B1, ACADM, AOX1	121	639	13528	0.699854	1	0.999998	100
Annotation Cluster 64	Enrichment Score: 0.05586400797277905	organelle lumen
Category	Term	Count	%	PValue	Genes	List Total	Pop Hits	Pop Total	Fold Enrichment	Bonferroni	Benjamini	FDR
GOTERM_CC_FAT	GO:0043233~organelle lumen	13	10.3175	0.85982	IKBKAP, ACADM, ADARB1, POLI, E2F5, HDAC11, HGF, CCNE2, TOR1A, IPO5, PRKAA2, OAT, HDAC6	109	1820	12782	0.837615	1	0.998352	100
GOTERM_CC_FAT	GO:0031974~membrane-enclosed lumen	13	10.3175	0.877045	IKBKAP, ACADM, ADARB1, POLI, E2F5, HDAC11, HGF, CCNE2, TOR1A, IPO5, PRKAA2, OAT, HDAC6	109	1856	12782	0.821368	1	0.998808	100
GOTERM_CC_FAT	GO:0070013~intracellular organelle lumen	12	9.52381	0.901527	CCNE2, IKBKAP, ADARB1, POLI, ACADM, E2F5, IPO5, TOR1A, HDAC11, PRKAA2, OAT, HDAC6	109	1779	12782	0.791002	1	0.999347	100
Annotation Cluster 65	Enrichment Score: 0.030012213580439973	cation binding
Category	Term	Count	%	PValue	Genes	List Total	Pop Hits	Pop Total	Fold Enrichment	Bonferroni	Benjamini	FDR
GOTERM_MF_FAT	GO:0046872~metal ion binding	30	23.8095	0.92284	SRI, SLC9A8, ADCY1, CYP1B1, LMO2, ITGAE, ACP5, CBLL1, ATP2B4, PLCD3, PKD2, PRKAA2, KCNE3, TRPC1, POLI, ADARB1, ATP1A3, ACACA, RACGAP1, BIRC3, KCNK1, OC90, MMP12, PJA2, ACVR2A, MAN2C1, AOX1, CACNA1E, SSR4, HDAC6	112	4140	12983	0.839997	1	0.999998	100
GOTERM_MF_FAT	GO:0043169~cation binding	30	23.8095	0.932068	SRI, SLC9A8, ADCY1, CYP1B1, LMO2, ITGAE, ACP5, CBLL1, ATP2B4, PLCD3, PKD2, PRKAA2, KCNE3, TRPC1, POLI, ADARB1, ATP1A3, ACACA, RACGAP1, BIRC3, KCNK1, OC90, MMP12, PJA2, ACVR2A, MAN2C1, AOX1, CACNA1E, SSR4, HDAC6	112	4179	12983	0.832158	1	0.999998	100
GOTERM_MF_FAT	GO:0043167~ion binding	30	23.8095	0.944907	SRI, SLC9A8, ADCY1, CYP1B1, LMO2, ITGAE, ACP5, CBLL1, ATP2B4, PLCD3, PKD2, PRKAA2, KCNE3, TRPC1, POLI, ADARB1, ATP1A3, ACACA, RACGAP1, BIRC3, KCNK1, OC90, MMP12, PJA2, ACVR2A, MAN2C1, AOX1, CACNA1E, SSR4, HDAC6	112	4241	12983	0.819993	1	0.999999	100
Annotation Cluster 66	Enrichment Score: 0.017279081033756468
Category	Term	Count	%	PValue	Genes	List Total	Pop Hits	Pop Total	Fold Enrichment	Bonferroni	Benjamini	FDR
GOTERM_CC_FAT	GO:0044451~nucleoplasm part	4	3.1746	0.853742	IKBKAP, E2F5, HDAC11, HDAC6	109	555	12782	0.845161	1	0.998449	100
SP_PIR_KEYWORDS	transcription regulation	5	3.96825	0.999434	IKBKAP, E2F5, HDAC11, IRAK1BP1, HDAC6	126	2026	19235	0.376749	1	1	100
SP_PIR_KEYWORDS	Transcription	5	3.96825	0.999564	IKBKAP, E2F5, HDAC11, IRAK1BP1, HDAC6	126	2071	19235	0.368563	1	1	100
GOTERM_BP_FAT	GO:0006350~transcription	6	4.7619	0.999983	IKBKAP, E2F5, SKIL, HDAC11, IRAK1BP1, HDAC6	121	2101	13528	0.319281	1	1	100
Annotation Cluster 67	Enrichment Score: 3.0944213067729645E-5
Category	Term	Count	%	PValue	Genes	List Total	Pop Hits	Pop Total	Fold Enrichment	Bonferroni	Benjamini	FDR
GOTERM_MF_FAT	GO:0030528~transcription regulator activity	4	3.1746	0.999875	IKBKAP, E2F5, SKIL, HDAC6	112	1512	12983	0.306666	1	1	100
GOTERM_BP_FAT	GO:0006355~regulation of transcription, DNA-dependent	5	3.96825	0.999948	IKBKAP, E2F5, SKIL, BMP7, HDAC6	121	1773	13528	0.315289	1	1	100
GOTERM_BP_FAT	GO:0051252~regulation of RNA metabolic process	5	3.96825	0.999963	IKBKAP, E2F5, SKIL, BMP7, HDAC6	121	1813	13528	0.308333	1	1	100
