# Supplementary material for: Large Scale RNAi Reveals the Requirement of Nuclear Envelope Breakdown for Nuclear Import of Human Papillomaviruses
Source: PLoS Pathog. 2014 May 29;10(5):e1004162. doi: 10.1371/journal.ppat.1004162 (PMC4038628; doi:10.1371/journal.ppat.1004162)
Supplement: Table S4 — List of siRNAs used for the nuclear import assay and mitotic phenotyping. Internal siRNA names are juxtaposed with corresponding siRNA product names, gene symbols, Entrez gene IDs and applied final concentrations. Experimental verification of knockdown efficiencies is indicated by Y, i.e. yes, if knockdown efficiency >70% in HeLa cells, or N.D., i.e. not determined. (XLSX) [file ppat.1004162.s013.xlsx]

## Sheet: Sheet1
	internal name	product name	Gene symbol	Entrez Gene ID	siRNA used (nM)	knockdown >70%
	ANAPC1_1	Hs_ANAPC1_7	ANAPC1	64682	10	Y
	ANAPC1_2	Hs_ANAPC1_1	ANAPC1	64682	5, 10	N.D.
	ANAPC5_1	Hs_ANAPC5_6	ANAPC5	51433	10	Y
	ANAPC5_2	Hs_ANAPC5_3	ANAPC5	51433	5, 10	N.D.
	AURKB_1	Hs_AURKB_5	AURKB	9212	10	Y
	AURKB_2	Hs_AURKB_6	AURKB	9212	5, 10	Y
	CCNA2_1	Hs_CCNA2_6	CCNA2	890	5	Y
	CENPE_1	Hs_CENPE_7	CENPE	1062	10	Y
	CEP55_1	Hs_C10orf3_6	CEP55	55165	10	Y
	CEP55_2	Hs_C10orf3_7	CEP55	55165	10	Y
	HGF_1	Hs_HGF_6	HGF	3082	10	N.D.
	H2AFZ_1	Hs_H2AFZ_9	H2AFZ	3015	10	N.D.
	INCENP_1	Hs_INCENP_2	INCENP	3619	5	N.D.
	INCENP_2	Hs_INCENP_5	INCENP	3619	5	N.D.
	KIF11_2	Hs_KIF11_7	KIF11	3832	5	Y
	KIF23_1	Hs_KIF23_9	KIF23	9493	10	Y
	KIF23_2	Hs_KIF23_1	KIF23	9493	10	N.D.
	NUP153_1	Hs_NUP153_3	NUP153	9972	5	N.D.
	NUP153_2	Hs_NUP153_4	NUP153	9972	5	N.D.
	NUP153_3	Hs_NUP153_7	NUP153	9972	5	N.D.
	PPP2R2A_1	Hs_PPP2R2A_6	PPP2R2A	5520	10	Y
	TUBG1_1	Hs_TUBG1_5	TUBG1	7283	10	Y
	TUBG1_2	Hs_TUBG1_6	TUBG1	7283	5, 10	Y
	AllStarNeg	AllStars Negative Control siRNA
	AllStarDeath	AllStars Hs Cell Death siRNA
	AllStarGFP	AAGCAGCACGACTTCTTCAAG, dTdT overhang
